# Supplementary material for: Impact of left ventricular end-diastolic diameter size within 24 hours of hospital admission on outcome events in patients with ST-elevation myocardial infarction
Source: PeerJ. 2026 Apr 20;14:e21108. doi: 10.7717/peerj.21108 (PMC13105185; doi:10.7717/peerj.21108)
Supplement: Supplemental Information 6 [file peerj-14-21108-s006.xlsx]

## Sheet: NO5AllAvG
序号	性别	年龄	收缩压	舒张压	脉压	心率	吸烟	饮酒	冠心病	高脂血症	高血压	房颤	糖尿病	甲亢	脑卒中	心脏瓣膜病	心肌病	COPD	肾功能不全	Killip分级	钙离子拮抗剂	B阻剂	ACEI	ARB	ARNI	SGLT2i	利尿剂	螺内酯	降糖药	调脂药	抗板药物	抗凝药物	血管活性药物	正性肌力	地高辛	扩管药物	红细胞	血红蛋白	红细胞压积	白细胞	血小板	最高BNP	最高肌钙蛋白	最高CKMB	入院血糖	糖化血红蛋白	TSH	CRP	K
1	1	75	120	80	40	85	1	0	1	0	0	0	0	0	0	1	1	1	0	1	0	1	1	0	0	0	0	1	0	1	1	0	1	0	0	1	4.19	136	42.9	10.71	160	1759	3.32	219.9	5.42	5.9	2.24	5.2	3.7
2	0	71	120	70	50	60	0	0	1	1	1	0	0	0	0	0	0	0	0	1	0	1	1	1	0	0	1	0	0	1	1	0	0	0	0	0	3.6	111	37.2	8.84	168	506.5	10	235.3	11.4	5.5	1.59	3.34	4.56
3	1	48	100	70	30	80	1	0	1	0	0	0	0	0	0	0	0	1	0	1	0	1	1	0	0	0	1	1	0	1	1	0	0	0	0	0	5.55	163	50.9	11.55	223	540	7.51	344.3	4.73	5.8	2.24	94.89	4.02
4	0	65	175	106	69	100	0	0	1	0	1	0	0	0	0	0	0	0	0	2	0	1	1	1	1	0	0	0	0	1	1	0	0	0	0	1	4.46	132	42.7	6.92	143	80.5	0.075	142.8	9.45	6.3	4.15	31.18	3.67
5	1	56	128	78	50	80	1	0	1	0	1	0	1	0	0	0	0	0	0	1	0	1	1	0	0	0	0	0	0	1	1	0	0	0	0	1	3.56	136	40.9	5.99	106	2082	5.94	99	6.84	6.2	3.98	45.9	3.21
6	1	67	150	90	60	80	1	0	1	0	0	0	0	0	0	1	1	0	0	1	0	1	1	0	1	0	1	1	0	1	1	0	0	0	0	0	4.6	137	41.9	9.01	174	738	10	73.3	5.64	6	4.45	19.56	3.78
7	1	53	74	42	32	42	0	0	1	0	0	0	1	0	0	0	0	1	1	4	0	1	0	0	0	0	0	0	1	1	1	0	1	0	0	0	4.28	119	39.2	20.67	246	11223	6.09	142	9.38	6.4	0.8	77.58	4.64
8	0	62	132	71	61	82	0	0	1	1	1	0	0	0	0	1	0	0	0	1	0	1	0	1	0	0	0	0	0	1	1	0	1	0	0	1	4.57	135	43.1	8.91	278	1867	8.75	231.3	6.02	5.9	1.24	3.59	3.42
9	1	54	96	52	44	49	1	0	1	0	1	1	0	0	0	1	0	0	0	2	1	1	1	1	0	0	1	0	0	1	1	0	1	0	0	1	4.96	147	42.9	13.71	310	1802	10	151.7	6.41	6.4	2.01	52.33	3.26
10	1	78	133	80	53	101	0	0	1	0	1	0	0	0	1	0	0	1	1	2	0	1	0	1	1	0	1	1	0	1	1	0	0	1	0	1	4.75	139	40.6	9.59	194	5106	7.89	346.3	10.6	6.3	2.16	32.42	3.97
11	1	44	152	78	74	102	1	0	1	0	0	0	0	0	0	0	0	0	0	2	0	1	1	0	0	0	0	1	0	1	1	0	0	0	0	1	4.68	113	38.5	13	366	831.7	10	1225.6	5.7	6.4	1.69	39.33	3.61
12	1	86	130	70	60	78	0	0	1	1	1	0	0	0	1	0	0	0	0	1	0	1	0	1	0	0	1	0	0	1	1	0	0	0	0	1	4.82	149	46.5	9.31	155	671.4	10	513.3	5.3	5.7	2.01	41.79	3.7
13	1	56	124	72	52	112	0	0	1	1	0	0	0	0	0	1	0	0	0	1	0	1	1	0	0	0	0	0	0	1	1	0	0	0	0	0	4.86	151	48.9	10.38	314	532.1	8.22	508.9	6.52	6.2	2.08	13.4	3.48
14	1	63	160	79	81	103	1	1	1	0	1	0	0	0	0	0	0	0	0	1	0	1	0	1	0	0	1	1	0	1	1	0	0	0	0	1	4.22	122	36	9.48	247	1978	8.45	175	8.33	5.5	1.92	37.87	3.48
15	1	66	155	76	79	87	1	1	1	0	1	0	0	0	0	0	0	0	0	3	0	1	0	1	0	0	1	0	0	1	1	0	0	0	0	1	4.03	135	42.9	6.15	200	1500	5.41	37.2	11.83	6	1.03	5.6	3.51
16	1	68	146	90	56	120	1	0	1	0	0	0	0	0	0	0	1	1	0	4	0	1	0	1	0	0	1	0	0	1	1	0	0	0	0	1	5.01	110	33.8	7.69	195	5049	5.49	28.2	6.09	6.2	1.49	40.02	3.82
17	0	70	140	70	70	80	0	0	1	1	1	0	0	0	0	0	1	0	0	1	0	1	1	0	1	0	1	1	0	1	1	0	0	0	0	1	4.53	134	41.6	8.1	263	1755	4.89	293.6	5.96	5.7	2.24	34.77	3.48
18	1	62	120	70	50	75	1	0	1	0	0	0	0	0	0	0	0	0	0	1	0	1	1	0	0	0	0	0	0	1	1	0	0	0	0	0	5.32	154	46.8	7.38	213	227.4	4.91	49.8	7.52	5.6	2.16	3.59	3.64
19	1	53	122	72	50	62	0	0	1	1	0	0	0	0	0	0	0	0	0	1	0	1	1	0	0	0	1	0	0	1	1	0	0	0	0	1	4.74	149	44.7	7.83	132	149.5	1.74	58.6	14.42	9	1.16	69.45	4.39
20	1	42	116	74	42	100	1	0	1	1	0	0	0	0	0	0	0	0	0	1	0	1	0	1	0	0	1	0	0	1	1	0	0	0	0	0	4.98	149	46.9	22.32	257	2237	5.15	12.8	4.74	5.9	2.35	2.82	3.48
21	1	56	100	60	40	63	1	0	1	1	0	0	0	0	0	0	0	0	0	1	0	1	1	0	0	0	0	0	0	1	1	0	0	0	0	1	4.91	149	44.9	14.37	228	1597	8.72	210.5	6.46	5.7	2.16	69.45	4.65
22	1	55	210	110	100	73	1	1	1	1	1	0	1	0	0	0	0	0	1	1	1	1	0	1	0	1	1	0	1	1	1	0	0	0	0	1	5.09	152	43	11.2	179	2237	8.52	289.7	16.57	9.6	1.34	85.84	4.31
23	1	66	120	60	60	60	0	0	1	0	0	0	0	0	0	0	0	1	1	2	1	1	0	1	0	0	1	0	0	1	1	1	1	0	0	0	5.2	159	50.6	18.87	147	4406	4.69	297.3	7.17	5.6	2.03	32.48	5.46
24	0	70	156	73	83	74	0	0	1	0	1	0	1	0	0	1	1	0	1	4	0	1	0	1	0	0	1	0	1	1	1	0	0	0	0	1	4.16	121	39.1	7.97	154	1685	1.84	49	9.51	7.6	1.55	0.15	4.25
25	1	73	150	90	60	102	1	0	1	1	1	0	1	0	0	0	0	0	1	1	0	1	0	1	0	0	0	0	1	1	1	0	0	0	0	0	3.9	114	36.3	5.41	133	1437	0.912	23.1	5.69	6.4	1.49	69.45	4.61
26	1	37	158	103	55	95	0	0	1	1	1	0	0	0	0	0	0	0	0	1	0	1	0	1	0	0	0	0	0	1	1	0	0	0	0	1	4.45	133	40.7	13.37	258	1258	9.15	139.2	4.54	6.4	4.67	67.49	3.98
27	1	62	142	70	72	82	0	0	1	1	1	0	1	0	0	0	0	0	0	1	0	1	0	1	0	0	1	0	1	1	1	0	0	0	0	1	4.16	131	39.8	6.57	198	2142	2.38	118.6	9.54	7.9	0.64	9.88	4.35
28	0	56	111	69	42	38	0	0	1	0	1	0	0	0	0	0	0	0	0	1	0	1	1	0	0	0	1	0	0	1	1	0	1	0	0	1	4.63	130	40.4	10.07	274	565.8	2.62	33.9	5.39	5.6	2.18	0.44	3.78
29	1	69	119	79	40	94	1	0	1	0	0	0	0	0	0	0	0	0	0	1	0	1	1	0	0	0	1	1	0	1	1	0	0	0	0	1	4.54	144	45.8	10.25	205	254.3	4.46	22.5	7.98	5.8	2.63	80.82	3.57
30	1	53	102	69	33	103	1	0	1	0	0	0	1	0	0	0	1	0	0	2	0	1	1	0	1	0	1	0	1	1	1	0	0	0	0	0	5.1	150	44.7	15.63	270	1040	10	339.6	13.26	9.6	0.35	13.85	4.34
31	1	70	132	80	52	82	0	0	1	0	0	0	1	0	0	1	0	1	0	1	0	1	0	1	0	0	0	0	1	1	1	0	0	0	0	1	4.18	128	39.2	7.78	180	1258	2.67	52.9	7.92	6.3	2.24	74.2	3.54
32	1	66	88	52	36	42	0	0	1	1	0	0	0	0	0	0	0	0	0	2	0	0	0	0	0	0	0	0	0	1	1	0	0	0	0	1	4.59	135	43	6.81	111	42.1	0.056	89.9	4.86	6.3	1.49	0.71	4.05
33	0	66	122	66	56	55	0	0	1	0	1	0	0	0	0	0	0	0	0	1	0	1	0	1	0	0	0	0	0	1	1	0	0	0	0	1	3.53	111	33.3	6.2	258	1136	2.63	184.1	5.89	6.2	2.16	85.72	3.81
34	0	68	164	90	74	76	0	0	1	0	0	0	1	0	0	0	0	0	0	1	0	1	1	1	0	0	1	1	1	1	1	0	1	0	0	0	3.95	128	38.5	11.36	134	6044	10	537.8	15.1	6.9	1.18	96.49	4.84
35	1	55	133	97	36	82	0	0	1	1	1	0	1	0	0	0	0	0	0	2	0	1	0	1	0	0	0	0	1	1	1	0	0	0	0	1	4.52	135	37.8	11.35	240	1867	7.65	101.6	13.55	7.5	1.3	78.54	3.7
36	1	61	148	78	70	78	0	0	1	0	1	0	0	0	0	0	0	0	1	1	0	1	1	0	0	0	0	0	0	1	1	0	0	0	0	1	5.33	159	48.2	5.15	143	34.5	3.73	136.6	6.64	6	1.95	0.62	4.14
37	1	62	118	86	32	87	1	0	1	0	0	0	0	0	0	1	1	0	0	2	0	1	0	1	0	0	1	0	0	1	1	0	0	0	0	1	4.05	137	40.6	18.15	201	536.3	10	17.5	8.33	5.5	2.16	25.06	3.93
38	1	59	150	100	50	95	1	0	1	1	1	0	0	0	0	1	1	0	1	1	1	1	0	1	0	0	1	0	0	1	1	0	0	0	0	1	4.68	149	46.2	10.25	193	1788	10	223.1	6.27	5.6	1.49	56.87	3.97
39	0	84	139	80	59	73	0	0	1	0	1	0	0	0	0	0	0	0	0	1	0	0	0	1	0	0	0	0	0	1	1	0	1	0	0	1	3.29	97	30.7	4.27	253	2168	2.06	20.3	6.7	5.7	1.69	94.44	3.23
40	1	51	130	80	50	82	1	0	1	1	0	0	0	0	0	0	0	0	0	1	0	1	0	1	0	0	1	0	0	1	1	0	0	0	0	1	4.8	144	42.6	14.54	219	1907	5.12	566.6	5.88	6.1	2.11	97.09	4.39
41	1	49	123	90	33	66	1	0	1	1	1	0	0	0	0	0	0	0	0	1	0	1	1	0	0	0	0	0	0	1	1	0	0	0	0	1	4.91	145	42.1	5.91	256	12.6	4.96	9.3	5.24	6.1	1.48	1.67	3.42
42	1	70	163	103	60	108	1	1	1	0	1	0	0	0	0	1	1	0	0	2	0	1	0	1	1	0	1	0	0	1	1	0	0	0	0	1	4.58	142	41.6	15	195	4300	7.47	88	7.6	5.5	2.24	90.51	3.77
43	1	59	134	98	36	90	0	0	1	0	1	0	0	1	1	0	0	0	0	1	0	1	1	0	0	0	0	0	0	1	1	0	0	0	0	1	4.05	132	39.8	8.46	228	1412	2.51	78.8	5.63	6.1	2.24	18.68	4.11
44	0	62	153	84	69	73	0	0	1	1	1	0	1	1	1	0	0	0	1	2	0	1	1	0	0	0	1	0	1	1	1	0	0	0	0	1	4.44	135	40.8	9.14	161	731.9	0.15	144.4	10.7	7.4	4.7	34.67	4.13
45	1	82	118	78	40	80	1	0	1	1	1	0	0	0	1	1	0	1	1	3	0	0	1	0	0	0	1	0	0	1	1	0	0	0	0	1	4.67	143	43.6	9.8	222	4988	6.97	133.3	5.79	5.5	1.76	21.43	4.59
46	1	66	191	131	60	95	1	0	1	1	1	0	1	1	1	0	0	0	0	2	1	1	0	1	0	0	0	0	0	1	1	0	0	0	0	1	5.17	144	42.7	11.85	316	6802	2.9	137.9	5.81	6	1.06	36.67	4.28
47	1	43	110	74	36	70	1	0	1	1	0	0	0	0	0	0	0	0	0	1	0	1	0	0	0	0	0	0	0	1	1	0	0	0	0	1	4.51	148	44.1	9.83	199	785.9	1.85	92.7	6.45	6.1	1.95	1.82	3.85
48	0	65	140	83	57	90	0	0	1	1	0	0	1	0	0	0	0	0	0	1	0	1	1	0	0	0	0	0	0	1	1	0	0	0	0	1	4.32	132	40.2	9.36	205	73.7	0.038	67.3	7.43	6.4	1.59	71.12	3.32
49	1	66	138	78	60	90	0	0	1	1	1	1	0	0	0	1	0	0	0	1	1	1	0	1	0	0	0	0	0	1	1	1	0	0	0	1	3.43	108	32.3	12.49	253	1247	0.999	50.7	6.12	5.8	1.76	2.91	3.32
50	1	67	116	72	44	62	0	0	1	0	1	0	0	0	1	1	0	0	0	1	0	1	0	1	0	0	1	0	0	1	1	1	0	0	0	1	5.12	152	46.7	13.35	193	50	0.139	227.3	4.64	5.8	1.69	10.06	4.1
51	1	73	136	92	44	102	0	0	1	1	1	0	0	0	0	0	0	0	0	1	0	1	0	1	0	0	1	1	0	1	1	1	0	0	0	1	3.97	131	38.5	11.79	148	569.4	8.17	411.1	10.89	5.2	1.95	4.34	3.82
52	1	72	0	0	0	50	1	0	1	0	0	0	0	0	0	0	1	0	1	4	0	1	0	0	1	0	1	0	1	1	1	1	1	0	0	1	3.39	116	34.2	16.76	73	11052	10	598.3	7.45	5.6	1.98	77.25	4.46
53	0	73	138	70	68	87	0	0	1	1	1	0	1	0	1	1	1	0	1	3	1	1	1	0	0	0	1	0	0	1	1	1	0	1	0	1	4.08	124	35.7	10.99	241	12500	1.27	51.2	14.45	9.8	2.16	85.84	3.78
54	1	49	128	70	58	86	0	0	1	0	0	0	0	0	0	0	0	0	0	4	0	1	0	1	0	0	0	0	0	1	1	1	0	0	0	1	5.5	177	48.2	4.93	105	155.8	1.67	165	3.59	5.8	1.69	0.61	3.85
55	1	69	135	105	30	75	1	0	1	1	1	0	0	0	0	0	1	0	0	2	0	1	1	0	1	0	1	1	0	1	1	1	0	0	0	1	5.11	150	45.1	7.4	144	2269	0.029	13	5.49	6.1	1.59	29.88	3.45
56	1	55	128	70	58	80	1	0	1	1	1	0	0	0	0	1	0	0	0	1	0	1	1	0	1	0	0	0	0	1	1	1	0	0	0	1	4.49	142	42.9	9.56	191	42	9.9	432.1	5.28	6.2	1.95	40.3	4.34
57	1	56	152	110	42	82	1	0	1	1	0	0	0	0	0	0	0	0	0	2	0	1	1	1	0	0	1	0	0	1	1	1	0	0	0	1	5.26	154	44.7	9.53	182	821.4	10	389.3	4.42	6.2	2.01	11.66	3.88
58	0	61	103	57	46	61	0	0	1	0	1	0	0	0	0	0	0	0	0	1	0	1	0	0	0	0	0	0	0	1	1	1	0	0	0	1	4.36	136	39.1	8.05	154	693.1	4.45	225.3	6.19	5.7	1.69	44.74	4.22
59	1	67	125	72	53	105	1	0	1	0	0	0	1	0	0	1	0	0	1	1	0	1	1	0	0	0	0	0	1	1	1	1	0	0	0	0	3.57	106	33.3	11.53	194	3801	2.71	50.4	6.51	7	1.95	121.49	4.07
60	1	71	151	90	61	56	1	0	1	0	1	0	1	0	0	0	0	1	0	1	0	0	1	0	0	0	1	1	0	1	1	1	0	0	0	1	4.58	153	45.7	20.21	246	1115	3.9	174.9	8.63	5.7	1.59	44.87	6.67
61	1	69	118	70	48	73	1	0	1	0	1	0	0	0	0	0	0	0	0	1	0	1	0	0	0	0	0	0	0	1	1	1	0	0	0	1	4.7	140	43.5	8.33	312	139.6	8.87	157.3	4.34	6.3	1.95	28.8	4.53
62	0	64	118	60	58	80	0	0	1	1	0	0	0	0	0	0	0	0	0	1	0	1	1	0	0	0	0	0	0	1	1	1	0	0	0	1	4.25	142	42.3	7.91	144	125.2	1.05	122.6	5	5.6	1.69	38.55	4.05
63	0	64	158	98	60	89	0	0	1	1	0	0	1	0	0	1	0	0	1	1	0	1	1	0	0	0	0	0	1	1	1	1	0	0	0	1	4.96	147	44.4	12.49	200	925.3	1.92	99.8	21.39	11.5	1.49	14.74	4.1
64	1	56	135	92	43	82	1	0	1	1	0	0	0	0	0	0	0	1	0	1	0	1	1	0	0	0	0	0	0	1	1	1	0	0	0	1	5.06	155	47.4	8.96	222	399.5	2.41	138.2	7.3	5.8	1.76	6.71	4.16
65	0	63	120	80	40	82	0	0	1	0	1	0	0	0	0	0	0	0	0	1	0	1	0	1	0	0	0	0	0	1	1	1	0	0	0	1	4.44	121	37.2	7.99	204	71.6	0.259	206.9	8.5	6.2	2.16	26.54	3.6
66	1	56	118	60	58	86	1	0	1	1	0	0	0	0	0	0	0	0	0	2	0	1	1	0	0	0	0	0	0	1	1	1	1	0	0	0	4.62	145	44.5	5.53	203	1759	4.68	196	7.68	6.1	1.59	78.54	4.54
67	1	73	134	96	38	114	0	0	1	0	0	0	1	0	0	0	0	0	0	2	0	1	0	0	1	1	1	0	1	1	1	1	0	0	0	1	4.81	149	45	5.9	228	1463	0.804	21	16.46	8.6	1.95	177.15	4.3
68	1	51	128	69	59	72	1	0	1	0	1	0	0	0	0	1	1	0	0	3	0	1	1	0	1	0	1	1	0	1	1	1	1	1	0	1	4.62	134	42.2	13.31	265	2365	10	262.8	5.6	5.9	2.01	179.88	3.65
69	1	90	128	78	50	84	0	0	1	1	1	0	0	0	1	0	0	0	1	2	0	1	0	1	0	0	0	0	0	1	1	1	0	0	0	1	3.63	107	34	4.71	174	313.7	0.306	132	9.4	6.9	1.85	3.77	3.73
70	1	68	140	92	48	82	0	0	1	0	1	0	1	0	0	0	0	0	0	1	1	1	0	1	0	0	1	0	1	1	1	1	0	0	0	1	4.46	136	39.9	7.51	227	633.8	7.05	139.8	14.3	7.7	1.69	8.22	4.08
71	1	63	158	92	66	74	0	0	1	0	1	0	0	0	1	0	0	0	0	2	1	1	0	1	0	0	1	0	0	1	1	1	0	0	0	1	5.14	150	45.4	6.09	208	118.7	10	400.1	5.12	5.8	1.76	23.2	4.17
72	1	68	93	61	32	50	0	0	1	0	1	0	1	0	0	1	0	1	1	4	0	1	0	1	0	0	0	0	1	1	1	0	0	0	0	0	3.64	105	35	9.68	224	1364	7.66	79	9.97	8	0.68	34.67	3.5
73	1	62	168	78	90	98	0	0	1	0	0	0	0	0	0	0	0	0	0	1	0	1	0	0	0	0	0	0	0	1	1	1	0	0	0	1	4.56	139	41.9	9.22	152	190.6	8.52	294.2	4.7	5.5	2.16	27.64	4.43
74	0	74	130	80	50	77	0	0	1	0	0	0	0	0	0	1	0	0	0	1	0	1	1	0	0	0	0	0	0	1	1	1	0	0	0	1	4.19	107	34.8	7.87	188	559.6	1.53	140.2	5.4	5.8	2.16	30.13	3.97
75	0	70	144	94	50	86	0	0	1	0	1	0	1	0	1	1	1	0	0	1	0	1	0	1	1	0	1	0	1	1	1	1	0	1	0	1	4.57	132	40.4	12.22	228	5025	10	216.7	19.5	10.1	2.24	280.74	4.1
76	1	78	86	58	28	87	1	0	1	0	0	0	0	0	0	0	1	0	0	4	0	0	0	0	0	0	1	0	0	1	1	1	1	0	0	0	4.17	133	42.7	8.01	178	2168	1.56	197	8.6	6.3	2.24	85.84	4
77	1	69	184	121	63	126	1	0	1	1	1	0	0	0	0	1	0	0	0	3	0	1	0	0	1	0	1	1	0	1	1	1	0	1	0	1	5.65	171	51.9	14.25	267	944.9	10	975.6	12.9	5.7	1.76	101.21	3.4
78	0	81	120	70	50	78	0	0	1	0	1	0	1	0	0	0	0	0	0	2	0	1	0	1	1	1	1	0	1	1	1	1	0	1	0	1	3.81	113	33.4	6.86	232	1685	5.68	124.1	15.8	7.3	1.54	18.69	3.41
79	1	57	172	115	57	92	1	1	1	1	1	0	0	0	0	0	1	0	0	1	0	1	1	0	1	0	1	0	0	1	1	1	0	0	0	1	5.29	162	47.8	5.99	130	815.6	1.57	83.5	7.9	5.6	1.85	27.45	4.1
80	1	45	162	112	50	71	1	0	1	1	1	0	0	0	0	0	0	0	0	1	0	1	0	0	1	0	1	0	0	1	1	0	0	0	0	1	5.68	161	50	10.71	226	127.9	2.36	163	11.2	6.3	1.07	56.87	3.8
81	1	54	146	102	44	62	1	0	1	1	0	0	0	0	0	0	0	0	0	1	0	1	1	0	0	0	0	0	0	1	1	1	0	0	0	1	5.6	166	50.5	22.34	211	2049	6.48	109.5	8.33	6.2	0.68	6.11	3.35
82	1	57	154	102	52	84	0	0	1	1	1	0	0	0	0	0	0	0	0	1	0	1	0	1	0	0	0	0	0	1	1	1	0	0	0	1	5.7	133	42.4	11.11	203	191.2	1.07	76.7	6.24	5.8	1.85	146.73	3.87
83	0	56	117	70	47	59	1	0	1	1	1	0	1	0	0	0	0	0	0	1	0	1	0	1	0	0	1	0	0	1	1	1	0	0	0	1	3.97	116	36.5	13.92	236	1220	10	421	5.64	6.3	0.63	28.91	3.39
84	1	59	184	119	65	83	1	1	1	1	1	0	1	0	0	0	0	0	0	2	0	1	0	1	0	1	1	0	0	1	1	1	0	0	0	1	4.54	147	41.9	10.21	185	476	3.3	152.7	7.7	6.3	2.34	43.32	3.9
85	0	69	181	105	76	77	0	0	1	1	1	0	0	0	1	1	1	0	0	4	0	1	0	1	1	0	1	0	0	1	1	1	1	0	0	1	4.78	144	43.3	11.07	226	2592	10	759.8	12.1	6.2	1.28	101.9	3.8
86	0	70	140	90	50	78	0	0	1	0	0	1	0	0	0	1	0	0	0	4	0	1	0	0	0	0	1	0	0	1	1	1	1	0	0	1	3.24	102	31.6	9.28	110	470.3	5.24	70.7	7.1	6	6.33	5.55	3.93
87	0	70	138	87	51	100	0	0	1	0	0	0	0	0	0	0	0	0	0	1	0	1	1	0	0	0	0	0	0	1	1	1	0	0	0	0	3.87	119	37.7	7.76	242	133.3	0.488	23.4	4.62	5.7	2.66	15.75	4.29
88	1	65	121	78	43	80	1	0	1	0	0	0	0	0	0	0	0	0	0	4	0	0	1	0	0	0	1	0	1	1	1	1	1	0	0	1	4.17	130	39.7	8.56	160	483.7	2.44	150.7	14.51	5.8	0.86	18.22	3.74
89	0	82	110	72	38	79	0	0	1	0	0	0	0	0	0	0	0	0	0	2	0	1	0	0	1	0	1	0	0	1	1	0	1	0	0	1	3.48	109	34.7	10.78	193	1820	10	221.9	6.04	5.5	2.16	29.65	3.8
90	1	43	130	78	52	64	1	0	1	1	1	0	0	0	0	0	0	0	0	1	1	1	0	1	1	0	1	0	0	1	1	1	0	0	0	1	5.14	142	43.7	12.7	209	766.3	9.67	242.7	7.4	6.1	1.28	29	3.6
91	1	57	110	60	50	113	0	0	1	0	0	0	0	0	0	0	0	0	0	4	0	1	1	0	0	0	1	0	1	1	1	1	1	0	0	1	5.71	171	51.1	16.02	278	1207	2.72	269.6	19.24	6.3	1.95	57.32	3.38
92	1	68	129	75	54	70	1	1	1	0	0	0	0	0	0	0	0	0	0	1	0	1	1	0	0	0	1	0	0	1	1	1	0	0	0	1	4.29	134	41.3	11.75	136	1541	4.28	103.6	9.14	6.1	1.85	13.23	3.82
93	1	66	133	89	44	78	1	1	1	0	1	0	0	0	0	0	0	0	0	2	0	1	0	1	0	0	1	0	1	1	1	1	0	0	0	1	3.74	121	40	8.43	207	428.2	10	158	5.9	6.3	1.04	91.09	4.2
94	1	56	112	60	52	56	1	0	1	0	0	0	0	0	0	0	0	0	0	2	0	1	1	0	0	0	1	0	0	1	1	1	0	0	0	1	4.47	143	42.3	10.07	147	183.1	6.46	304.1	5.7	6.3	1.59	56.87	3.9
95	1	70	147	92	55	70	0	0	1	1	0	0	1	0	0	0	1	0	0	1	0	1	1	0	0	0	1	0	0	1	1	0	0	0	0	1	4.91	146	42	9.16	230	824.7	10	91.8	8.49	6.3	3.69	71.96	3.57
96	0	60	140	100	40	82	0	0	1	1	1	0	0	0	0	0	0	0	0	4	0	1	1	0	0	0	1	0	1	1	1	1	0	0	0	1	5.44	164	47.8	13.57	195	2862	9.23	588.3	9.4	5.5	2.09	14.95	3.3
97	0	63	105	60	45	75	0	0	1	0	0	0	0	0	0	0	1	0	0	2	0	1	0	0	0	0	0	0	0	1	1	1	0	0	0	1	3.98	107	30.8	9.26	195	621.6	4.79	99	6.5	5.6	1.9	34.01	3.2
98	1	61	145	102	43	90	1	0	1	0	1	0	0	0	0	0	0	0	0	1	0	1	1	0	1	0	0	0	0	1	1	1	0	0	0	1	5.25	160	44.7	8.96	182	86.8	1.28	58	6.3	5.9	1.95	51.26	4.3
99	1	45	151	105	46	76	0	0	1	0	1	0	1	0	0	0	0	0	0	1	1	1	1	1	1	1	1	0	1	1	1	1	0	0	0	1	5.48	166	47.2	5.6	264	1758	10	300.2	12.2	6.6	4.79	83.87	3.7
100	1	62	117	80	37	62	1	0	1	0	1	0	0	0	1	0	1	0	0	1	0	1	1	0	0	0	0	0	0	1	1	1	0	0	0	1	3.88	125	36.6	10.49	204	340.4	4.77	136.5	6	5.8	1.29	35.74	4
101	1	63	160	105	55	92	1	0	1	0	1	1	0	0	0	0	1	0	0	2	0	0	1	1	1	0	1	0	0	1	1	1	1	0	0	1	3.8	115	35.4	8.06	139	5539	10	372.8	7.7	6.4	1.69	79.75	3.8
102	1	76	82	50	32	80	1	0	1	0	0	0	0	0	0	0	0	0	1	4	0	0	0	0	0	0	1	0	0	1	1	1	1	0	0	1	4.09	130	37.1	5.68	195	2486	10	481.4	6.5	6.1	2.59	1.02	4.3
103	0	84	103	65	38	78	1	1	1	0	0	0	0	0	0	0	0	0	0	1	0	0	0	0	0	0	0	0	0	1	1	1	1	0	0	0	4.12	131	39.6	9.75	141	573.7	7.49	273.8	8.8	5.8	1.69	0.76	3.7
104	1	68	125	70	55	42	0	0	1	1	1	1	1	0	1	0	0	0	0	1	0	0	1	0	0	0	0	0	1	1	1	1	0	0	0	1	4.69	140	38.7	7.3	125	1256	6.08	98.5	20.8	10.2	1.46	33.27	4.5
105	1	52	133	99	34	73	1	1	1	0	0	0	0	0	0	0	0	0	0	1	0	1	1	0	0	0	1	0	0	1	1	1	0	0	0	1	4.78	144	42.2	11.66	158	516.7	1.84	94.3	5.5	6.3	1.69	3.61	3.8
106	0	84	180	92	88	90	0	0	1	1	1	0	0	0	0	1	0	0	0	2	0	1	1	0	0	0	1	0	0	1	1	1	0	0	0	1	5.01	141	44.7	8.29	224	283.4	1.2	53.1	6	5.6	3.16	67.15	3.5
107	1	33	140	74	66	70	0	0	1	0	0	0	0	0	0	0	0	0	0	1	0	1	0	1	0	0	0	0	0	1	1	1	0	0	0	1	4	123	35.7	10.96	178	20	8.07	512.9	5.19	5.9	0.92	13.12	4.04
108	1	50	100	65	35	91	0	0	1	0	0	0	0	0	0	1	0	0	0	2	0	1	1	0	0	0	1	0	0	1	1	1	1	0	0	0	4.47	133	41	10.54	109	831.4	10	98.1	8.8	5.6	1.59	85.59	3.5
109	1	58	127	71	56	80	1	1	1	0	0	0	1	0	0	0	0	0	0	2	0	1	1	0	0	1	0	0	1	1	1	1	0	0	0	1	5.14	175	48.1	15.38	173	2049	9.15	94.5	7.45	7.8	1.76	78.54	3.81
110	1	78	135	88	57	99	1	0	1	0	0	0	0	0	0	0	0	0	1	1	0	1	1	0	0	0	1	0	0	1	1	0	0	0	0	1	3.86	117	37.2	5.97	152	5775	6.61	252.3	9.56	5.8	1.95	66.98	3.48
111	1	70	140	80	60	80	1	0	1	0	0	0	0	0	0	1	0	0	0	2	0	1	1	0	0	0	0	0	0	1	1	1	0	0	0	1	4.86	152	44.7	6.78	246	22.9	9.81	286.4	11.4	5.8	0.69	25.9	3.8
112	1	57	150	90	60	80	1	0	1	0	1	0	1	1	0	0	0	0	0	2	0	1	0	1	0	0	1	0	1	1	1	1	0	0	0	1	4.47	136	40.5	6.64	190	1221	3.24	127.1	12.8	7.8	0.03	6.5	3.5
113	1	55	112	79	33	80	1	0	1	0	1	0	0	0	0	0	0	0	0	1	0	1	1	0	0	0	1	0	0	1	1	1	0	0	0	1	4.36	144	42	6.59	190	23	4	271.4	7.4	6.3	1.95	3.65	4.1
114	1	83	90	50	40	80	1	0	1	0	1	0	1	0	1	0	0	0	1	4	0	1	1	0	0	0	1	0	0	1	1	1	0	0	0	0	4.06	126	36.1	10.42	134	473.8	1.36	105.6	27.4	5.6	4	10.56	3.1
115	1	50	105	70	35	65	0	0	1	0	1	0	0	0	0	0	0	0	0	2	0	1	1	0	0	0	1	0	0	1	1	1	0	0	0	1	5.12	142	41.9	10.47	189	26.8	4.78	148.4	6.6	6.3	0.54	30.5	3.8
116	1	61	110	70	40	85	1	0	1	1	0	0	0	0	0	0	0	0	0	4	0	1	1	0	0	0	1	0	0	1	1	1	1	0	0	1	3.65	139	39.9	4.43	140	513.6	10	255.6	12.2	6.3	2.24	14.98	4.2
117	0	55	113	75	38	88	1	0	1	0	0	0	0	0	0	0	0	0	0	1	0	1	0	0	0	0	1	0	0	1	1	1	1	0	0	1	4.7	143	41.7	12.52	254	1793	9.85	786.5	5.6	6	2.16	11.99	3.6
118	1	67	109	69	40	70	1	0	1	0	0	0	0	0	0	0	0	0	0	1	0	1	1	0	0	0	1	0	0	1	1	1	0	0	0	1	4.12	132	38	13.34	139	2080	6.19	163.9	7.7	6.3	0.69	73.05	4
119	1	58	143	93	50	75	0	0	1	1	1	0	1	0	0	0	0	0	1	4	0	1	1	0	0	0	1	0	0	1	1	0	0	0	0	1	3.84	118	35.3	11.36	195	2047	7.05	160.5	7.6	6.4	1.69	115.97	5.1
120	0	73	98	63	35	96	0	0	1	0	1	0	1	0	0	0	0	0	1	2	0	1	1	0	0	0	1	0	1	1	1	0	0	0	0	1	3.49	101	30	6.47	158	3006	4.32	32.9	14.9	5.9	1.68	79.17	4.1
121	1	63	118	70	48	78	0	0	1	0	0	0	0	0	0	0	0	1	0	1	0	1	1	0	0	0	1	0	0	1	1	1	0	0	0	1	5.03	142	42	7.36	228	552.5	1.09	35.2	6.29	5.2	1.85	1.89	4.09
122	1	57	142	78	64	92	1	1	1	0	1	0	1	0	0	0	0	0	0	2	0	1	1	0	0	1	0	0	0	1	1	1	0	0	0	1	4.84	152	43	12.15	160	513.2	4.22	133.1	10.5	6.2	0.39	83.21	4.3
123	1	57	134	110	24	92	0	0	1	0	1	0	0	0	1	0	0	0	0	2	0	1	1	1	0	0	1	0	0	1	1	0	1	0	0	1	4.8	145	40.8	7.85	189	277.6	10	640.3	8.2	5.8	1.95	67.35	3.3
124	0	57	118	78	40	70	0	0	1	1	0	0	0	0	0	0	0	0	0	1	0	1	1	0	0	0	1	0	0	1	1	1	0	0	0	1	4.3	132	38.3	8.47	279	1555	2.66	72.2	5.49	6.2	3.65	35.29	3.6
125	1	58	118	78	40	72	1	0	1	1	1	0	0	0	0	0	0	0	1	2	0	1	1	0	0	0	1	0	0	1	1	1	0	0	0	1	4.58	148	44.2	9.1	170	1867	10	242.5	6.08	6.1	1.86	149.61	5.6
126	1	47	140	90	50	82	1	1	1	1	1	0	0	0	0	0	0	0	0	2	0	1	1	0	0	0	0	0	0	1	1	1	0	0	0	1	5.5	167	49.3	11.23	222	567.3	10	238.9	4.65	5.6	2.01	7.82	4.2
127	0	64	111	65	46	88	0	0	1	0	1	0	1	0	0	0	0	0	0	4	0	1	1	0	0	0	1	0	1	1	1	1	1	1	0	1	3.7	117	34.3	11.17	174	2682	10	284.4	20.62	5.7	1.43	115.68	4.1
128	0	75	101	56	45	74	0	0	1	0	0	0	0	1	0	0	0	0	0	2	0	1	1	0	0	0	1	0	0	1	1	1	0	0	0	1	4.88	145	43.9	7.9	168	1967	1.25	94.6	4.82	6.2	1.82	1.15	4.1
129	1	76	147	75	72	62	1	0	1	0	0	0	0	0	1	0	0	0	0	2	1	1	0	1	1	0	1	0	0	1	1	1	0	0	0	1	4.46	130	39.3	7.49	200	1788	0.899	22.1	5.77	5.7	5.33	59.89	3.8
130	1	52	95	70	25	78	1	1	1	0	0	0	0	0	0	0	0	1	0	2	0	1	0	0	0	0	0	0	0	1	1	1	0	0	0	1	4.82	134	39.5	18.18	314	516.6	6.3	267.7	6.1	6.4	1.47	80.93	3.8
131	1	49	106	68	38	78	1	0	1	0	0	0	0	0	0	1	0	1	0	1	0	1	1	0	0	0	1	0	0	1	1	1	0	0	0	1	4.77	144	41.9	8.1	201	81.5	0.311	18.2	5.8	5.8	1.85	0.88	4.1
132	1	50	131	96	35	75	1	1	1	1	1	0	1	0	0	0	0	1	0	2	0	0	1	0	0	0	1	0	0	1	1	0	0	0	0	1	4.58	147	43.6	12.87	249	403.4	2.23	232	7.15	6.5	0.34	78.58	4.5
133	1	50	115	60	55	73	0	0	1	0	0	0	0	0	0	0	0	0	0	2	0	1	1	0	0	0	0	0	0	1	1	1	0	0	0	1	4.89	148	44.4	8.89	320	98.4	3.46	17.8	6.7	6.4	1.49	27.66	4.5
134	1	48	136	70	66	75	1	1	1	1	1	0	1	0	0	0	0	0	0	1	0	1	1	0	0	0	1	0	1	1	1	1	0	0	0	1	3.85	135	37.4	7.59	117	116.9	4.98	156.9	11.9	7.6	1.59	78.76	4.9
135	1	60	103	80	23	80	1	1	1	1	1	1	1	0	0	0	0	0	0	4	0	1	1	0	0	0	0	0	0	1	1	0	1	0	0	1	4.4	136	40	11.71	136	530.6	10	287.3	9.11	6.1	1.16	30.38	3.7
136	0	53	151	82	69	52	0	0	1	1	1	0	0	0	0	0	0	0	0	2	0	1	1	0	0	0	0	0	0	1	1	1	0	0	0	1	5	146	43.9	8.68	183	1364	1.19	169.7	5.05	5.5	1.27	81.05	4.3
137	1	58	106	68	38	82	1	0	1	0	1	0	0	0	0	1	0	0	0	1	0	1	1	0	0	0	1	0	0	1	1	1	0	0	0	1	3.93	105	31.8	9.85	385	408.7	10	375.9	10.9	6.4	2.24	78.46	3.9
138	0	54	95	65	30	68	0	0	1	0	1	0	0	0	0	0	0	0	0	1	0	1	1	0	0	0	1	0	0	1	1	1	0	0	0	0	4.28	123	36.7	7.75	146	456.9	8.4	436.5	8.7	5.7	1.49	4.38	4.4
139	1	65	60	30	30	40	1	0	1	1	1	1	0	0	0	0	0	0	0	4	0	0	0	0	1	0	1	0	0	1	1	1	1	0	0	1	4.52	143	41.3	21.54	148	2057	7.51	195.8	8.8	5.5	0.83	44.43	3.9
140	1	53	110	71	39	83	1	0	1	0	1	0	0	0	1	0	0	0	0	2	0	1	1	0	0	0	0	0	0	1	1	1	0	0	0	1	4.41	134	40.5	15.19	232	44.9	4.44	140.5	5.6	5.8	1	30.75	4.4
141	1	66	126	87	39	85	0	0	1	1	1	1	0	0	0	0	0	0	0	1	0	1	1	1	0	0	0	0	0	1	1	1	0	0	0	1	5.19	171	48	5.43	150	582.1	0.891	57.8	4.34	6.2	0.81	17.75	3.6
142	0	76	100	65	35	75	0	0	1	0	1	0	0	0	0	1	0	0	0	1	0	1	1	0	0	0	1	0	0	1	1	1	0	0	0	1	3.38	96	29.3	6.69	177	599.1	1.97	52.9	7	6.2	1.59	33.6	3.7
143	1	58	120	70	50	82	0	0	1	0	1	0	0	0	1	0	0	0	0	2	0	1	1	0	1	0	1	0	0	1	1	0	0	0	0	1	4.06	121	36.2	8.06	182	840.9	10	672.6	4.8	6.1	3.51	6.5	3.2
144	1	75	127	70	57	70	1	0	1	0	0	1	0	0	0	0	0	1	0	2	0	1	0	0	1	0	1	0	0	1	1	1	1	0	0	1	3.97	122	36.8	9.39	257	1209	10	227.6	6.5	6	1.23	28.25	4.5
145	1	68	145	70	75	80	1	0	1	0	1	0	0	0	0	0	0	0	0	2	1	1	1	1	0	0	1	0	0	1	1	1	0	0	0	1	4.55	137	40.7	11.47	235	782.8	1.68	99.7	6	5.5	0.52	25.68	4.5
146	1	46	142	80	62	79	1	0	1	0	1	0	1	0	0	0	0	0	0	2	0	1	1	0	1	0	1	0	1	1	1	1	0	0	0	1	5.21	159	45.1	6.28	184	1772	5.87	99.5	8.3	6.3	3.31	83	4.3
147	1	87	124	79	45	79	1	0	1	0	0	0	0	0	0	1	0	0	0	2	0	1	1	0	0	0	1	0	0	1	1	1	0	0	0	1	4.31	129	37.6	9.8	195	5582	4.38	110.9	5.7	6.2	1.49	40.87	3.9
148	1	62	98	60	38	82	1	0	1	0	0	0	0	0	0	0	0	0	0	4	0	1	0	0	1	0	1	0	0	1	1	1	0	0	0	1	3.99	133	38.5	8.71	203	119.1	9.21	262	5.5	6.4	1.87	105.87	4.1
149	1	79	139	75	64	80	0	0	1	0	1	0	1	0	0	1	0	0	0	4	0	1	1	0	1	0	1	0	0	1	1	1	1	0	0	0	4.57	129	38.2	9.72	140	6935	10	597.3	7.3	6	1.24	122.46	4.3
150	1	47	106	74	32	78	1	0	1	1	1	0	1	0	1	0	0	0	0	1	0	1	1	0	0	0	0	0	1	1	1	1	0	0	0	1	4.8	141	38.9	11.43	197	274	4.96	171.7	11.7	5.9	1.69	28.71	4.1
151	1	73	115	75	40	72	1	1	1	0	0	0	1	0	0	1	0	0	0	2	0	1	1	0	0	0	1	1	1	1	1	1	0	0	0	1	4.91	143	42.4	6.01	146	264	10	429.4	8.2	6.1	3.38	175.47	4.3
152	0	76	100	60	40	54	0	0	1	0	0	1	0	0	0	1	0	0	0	4	0	1	0	0	0	0	1	0	0	1	1	1	1	0	0	1	4.15	80	25.2	10.62	196	982.7	10	448.3	10.8	6	0.94	53.84	4.9
153	0	81	118	74	44	66	0	0	1	0	0	0	1	0	0	0	0	0	0	1	0	1	1	0	0	0	1	0	1	1	1	1	0	0	0	1	4.05	118	35.1	11.29	202	1392	2.39	108	17.1	9.6	2.68	54.36	4.2
154	1	74	135	78	57	62	1	0	1	0	1	0	1	0	0	1	0	0	0	1	0	1	1	1	0	0	0	0	0	1	1	1	0	0	0	1	5.06	151	44.8	5.78	235	622.1	0.411	20.8	6.21	7.7	3.03	4.24	4.13
155	0	72	118	87	31	68	0	0	1	0	1	0	1	0	1	0	1	0	0	1	0	1	1	0	1	1	1	1	1	1	1	1	0	0	0	1	3.59	113	33.6	8.36	191	645.9	6.65	356.1	12.3	7	2.16	63.66	4.1
156	1	73	144	97	47	108	1	1	1	0	1	0	0	0	0	0	0	1	0	2	0	1	1	0	0	0	1	0	0	1	1	1	0	0	0	1	4.23	128	37.6	8.13	160	1732	10	379.5	5.9	6.4	0.89	33.9	3.8
157	1	55	124	70	54	78	1	0	1	1	1	0	0	0	1	1	0	0	1	2	1	1	1	0	0	0	0	0	0	1	1	1	0	0	0	0	5.22	157	46.2	8.83	219	2237	1.92	43.7	4.04	6	1.85	34.67	3.87
158	0	80	118	70	48	68	0	0	1	0	1	1	1	0	1	0	0	0	1	2	1	1	1	0	0	1	1	0	1	1	1	1	0	0	0	1	3.98	110	33.6	8.95	230	1296	10	84.3	9.7	7.2	4.07	25.68	5.09
159	1	56	114	78	36	94	0	0	1	0	0	0	0	0	1	0	0	1	0	1	0	1	1	0	0	0	0	0	0	1	1	1	0	0	0	1	3.85	121	35.4	7.88	175	63	8.02	415.7	8.3	5.9	0.61	31.65	4.3
160	1	54	115	70	45	62	1	0	1	0	0	0	0	0	0	0	0	0	0	2	0	1	1	0	0	0	0	0	0	1	1	1	0	0	0	1	5.26	163	46.7	9.55	242	172.9	1.25	103	6.5	5.5	2.57	3.59	4.6
161	1	48	125	60	65	66	1	1	1	1	1	0	0	0	0	0	0	0	0	1	0	0	1	0	0	0	0	0	0	1	1	1	0	0	0	1	5.16	154	43	12.49	158	442.3	0.646	40.8	6.1	6.3	1.59	0.38	3.8
162	1	55	125	70	55	85	1	0	1	1	0	0	0	0	0	0	0	0	0	2	0	1	1	0	1	0	1	1	0	1	1	1	0	0	0	1	4.88	147	42.1	8.65	247	57.8	10	464.3	5.77	5.6	0.51	3.59	3.62
163	1	60	130	77	53	108	1	0	1	0	1	0	1	0	1	0	0	1	0	2	0	1	1	0	0	0	0	0	1	1	1	1	0	0	0	1	4.61	142	41.9	16.14	238	1759	0.825	53	6.44	8.8	0.58	53.17	3.92
164	1	56	100	62	38	95	1	1	1	0	0	0	0	0	0	0	0	1	0	1	0	1	0	0	0	0	0	0	0	1	1	1	1	0	0	1	3.97	122	35.9	9.57	219	53.4	1.61	127.1	12	6.1	1.76	12.69	4.2
165	1	52	160	90	70	89	1	0	1	1	1	0	0	0	0	0	0	0	1	2	0	1	0	1	1	0	0	0	0	1	1	0	0	0	0	1	5.1	152	43.7	10.61	230	2520	9.02	263.5	7.4	6.2	1.78	118.95	3.3
166	1	36	89	60	29	105	1	0	1	1	0	0	0	0	0	0	0	0	0	4	0	1	0	0	0	0	1	0	0	1	1	0	1	0	0	1	4.22	132	38.4	17.24	231	555.3	0.69	612.9	17.5	6.2	1.14	64.3	3.7
167	1	57	118	82	36	73	1	0	1	1	0	0	0	0	0	0	0	0	0	2	0	1	1	0	0	0	0	0	0	1	1	1	0	0	0	1	4.8	144	43.1	5.1	189	435.1	1.14	67.3	9.4	5.7	1	50.68	3.77
168	0	84	118	70	48	78	0	0	1	0	1	0	0	0	0	0	0	0	0	2	0	1	0	1	1	0	1	1	0	1	1	1	0	0	0	1	4.28	121	37.1	12.69	118	7436	8.09	108.1	10.5	5.7	1.79	65.81	4.2
169	1	70	130	70	60	78	1	0	1	1	1	0	0	0	0	0	0	1	1	2	0	1	1	0	1	0	1	0	0	1	1	1	0	0	0	1	3.91	131	38.1	11.4	190	1337	7.44	224.5	6.2	5.6	2.01	4.62	4.2
170	1	54	124	78	46	80	1	0	1	1	0	0	0	0	0	0	0	0	0	1	0	1	1	0	0	0	0	0	0	1	1	1	0	0	0	1	4.8	152	44.1	12.74	278	177.6	0.313	115.6	7.5	6.4	2.01	5.48	4.3
171	0	77	105	64	41	73	0	0	1	1	1	0	0	0	0	0	0	0	0	1	0	1	1	1	0	0	1	0	0	1	1	1	0	0	0	1	3.45	110	32.6	7.31	133	2887	1.95	117.8	8.7	6.4	0.96	36.89	3.7
172	1	56	125	70	55	89	1	0	1	0	0	0	0	0	0	0	0	0	1	2	0	1	0	1	1	0	1	0	0	1	1	0	0	0	0	1	3.94	134	38.6	13.34	196	3864	10	239.9	8.7	5.5	2.46	42.74	3.4
173	0	60	120	70	50	80	0	0	1	0	1	0	1	0	1	0	0	0	0	3	0	1	1	1	1	0	1	0	1	1	1	0	0	1	0	1	4.16	122	36.3	9.52	262	8391	6.48	186.5	26.6	8.5	4.18	10.68	3.9
174	1	59	116	68	48	75	1	0	1	1	1	0	0	0	0	0	0	1	0	1	0	1	1	0	0	0	0	0	0	1	1	0	0	0	0	1	4.71	137	41.5	11.66	240	209.8	0.59	46.7	5.47	6	1.49	104.59	3.3
175	1	58	110	74	36	63	1	1	1	0	1	0	0	0	1	0	0	0	0	1	0	0	0	1	0	0	0	0	0	1	1	0	0	0	0	1	4.5	138	41.2	14.38	157	215.3	3.26	83.9	6.3	6	1.95	19.49	3.6
176	1	85	128	77	51	74	0	0	1	0	1	1	0	0	0	1	0	0	1	2	0	1	1	0	0	0	0	0	0	1	1	0	0	1	0	1	3.98	126	37.5	8.25	142	1463	10	183.8	7.8	5.7	1.76	15.09	4.5
177	1	65	140	70	70	78	0	0	1	1	1	0	0	0	0	0	0	0	0	1	0	1	1	1	0	0	0	0	0	1	1	0	0	0	0	1	4.06	121	36.3	8.34	110	1258	2.56	258.4	7.6	5.9	1.49	42.9	4.6
178	1	42	120	70	50	75	1	0	1	1	0	0	0	0	0	0	0	0	0	1	0	1	1	0	0	0	0	0	0	1	1	0	0	0	0	1	4.67	144	41.3	13.63	260	1463	1.67	51.3	8.7	5.9	1.85	0.01	3.66
179	1	54	148	80	68	60	0	0	1	0	1	0	0	0	0	0	0	0	0	1	1	0	1	1	0	0	0	0	0	1	1	0	0	0	0	1	4.95	145	43.3	15.9	249	687.9	3.74	211.4	7.6	5.8	2.6	2.09	3.5
180	0	61	126	74	52	78	0	0	1	1	0	0	1	0	0	0	0	0	1	2	0	1	1	0	0	0	1	0	1	1	1	0	0	0	0	1	4.08	122	35.1	20.4	214	21861	10	642.9	27.3	10.2	0.66	137.75	4.8
181	1	44	123	85	38	108	1	0	1	0	0	0	0	0	0	0	0	0	1	1	0	1	1	0	1	0	0	0	0	1	1	0	0	0	0	1	5.82	169	49.8	17.01	241	636.6	3.2	58.5	10.4	6.1	2.13	10.38	4
182	1	71	100	70	30	86	0	0	1	0	1	0	1	0	1	0	0	0	1	4	0	1	1	1	0	0	1	0	0	1	1	0	1	0	0	1	4.69	140	40.8	16.67	115	1364	7.65	58	16.9	7.4	1.49	170.74	4.4
183	1	61	106	70	36	90	1	0	1	0	0	1	0	0	1	0	0	1	0	2	0	1	0	0	1	0	1	0	0	1	1	1	0	1	0	1	4.31	150	41.9	6.62	189	2686	5.31	247.9	10.69	6.2	2.28	43.85	4.48
184	1	64	167	116	51	91	0	0	1	1	0	0	0	0	0	1	0	0	1	2	0	1	1	0	0	0	1	0	0	1	1	1	0	0	0	1	4.47	136	39.8	11.54	297	9262	0.154	37.6	4	5.9	1.76	54.79	3.1
185	1	42	134	78	56	80	1	0	1	1	0	0	0	0	0	0	0	0	0	1	0	1	1	0	1	0	0	0	0	1	1	0	0	0	0	1	5.52	168	47.6	8.23	189	132.8	1	55.5	14.5	5.5	0.27	3.71	4
186	0	68	120	70	50	70	1	0	1	0	1	0	0	0	0	0	0	0	0	4	0	1	1	0	0	0	1	0	0	1	1	0	0	0	0	1	4.34	135	40.3	20.44	159	5138	7.57	304	16.3	6	0.89	14.5	3.5
187	1	71	116	78	38	98	0	0	1	0	1	0	0	0	0	1	0	0	1	2	0	1	0	0	1	0	1	0	0	1	1	0	0	0	0	1	4.47	145	42.6	12.48	286	4632	4.68	658	6.2	5.5	1.76	53.28	3.7
188	0	72	134	82	52	85	0	0	1	0	0	0	1	0	1	0	0	0	0	1	0	1	0	0	1	0	1	0	1	1	1	0	0	1	0	1	3.7	108	31.7	9.58	221	11034	6.48	121.8	27.3	12.3	1.59	121.16	3.8
189	1	58	104	65	39	67	1	0	1	0	1	0	0	0	1	0	0	0	0	1	0	1	0	1	0	0	0	0	0	1	1	0	0	0	0	1	4.52	135	38.3	9.39	168	381.3	3.21	175.6	6.7	5.6	1.97	99.14	4.1
190	0	74	118	78	40	80	0	0	1	0	1	0	0	0	1	1	0	0	0	1	1	1	0	1	0	0	1	0	0	1	1	0	0	0	0	1	3.76	110	33.6	12.39	235	1362	5.81	615.1	6.7	5.8	0.74	12.48	3.2
191	1	76	110	70	40	78	0	0	1	0	0	1	0	0	0	0	0	0	1	4	0	1	0	0	1	0	1	1	1	1	1	1	1	1	0	1	3.7	119	34.6	10.1	114	4227	10	614.4	8.9	5.9	1.76	168.54	3.8
192	0	70	100	65	35	66	0	0	1	0	0	0	0	0	0	0	0	0	0	1	0	1	0	0	0	0	0	0	0	1	1	0	0	0	0	1	4.05	123	37.1	9.16	225	2950	2.18	107.2	6.5	5.8	2.24	1.67	3
193	1	56	128	78	50	90	0	0	1	0	1	0	0	0	0	0	0	0	0	1	0	1	1	1	0	0	0	0	0	1	1	0	0	0	0	1	3.89	120	35.6	9.06	161	97.2	0.05	16.3	7.5	6.8	0.96	143.49	3.6
194	1	67	131	76	55	86	1	0	1	0	1	0	1	0	0	0	0	0	0	1	1	1	0	1	1	1	1	1	1	1	1	0	0	0	0	1	5.18	159	47	9.54	228	508.8	10	354.9	16.7	6.1	1.85	63.25	4.2
195	1	57	95	69	26	79	1	0	1	1	1	0	0	0	0	0	0	1	0	1	0	1	0	1	1	0	1	1	0	1	1	0	0	0	0	0	4.25	136	38.8	16.49	217	2168	9.88	432.6	6.45	5.7	1.94	30.35	3.58
196	0	62	140	85	55	75	0	0	1	1	1	0	1	0	0	0	0	0	0	2	0	1	0	1	0	0	1	0	0	1	1	0	0	0	0	1	3.99	115	34.9	8.5	294	1978	5.64	109.8	6.5	6	0.97	2.21	3.6
197	1	55	160	100	60	72	1	1	1	1	1	0	1	0	0	0	0	0	0	1	1	1	0	1	0	0	0	0	1	1	1	0	0	0	0	0	5.38	168	48.4	9.39	166	500.3	3.14	209.3	13.5	8.7	0.87	34.57	3.9
198	1	41	178	133	45	118	0	0	1	0	1	0	0	0	0	0	0	0	1	1	1	1	0	0	1	0	1	1	0	1	1	0	0	0	0	1	5.25	151	44.3	6.45	194	4741	4.48	276.4	7.03	6.4	0.35	0.69	3.98
199	1	51	108	68	40	93	0	0	1	1	0	0	0	0	0	0	0	0	0	2	0	1	0	1	0	0	1	0	0	1	1	0	0	0	0	1	4.83	148	43.8	13.31	146	1597	8.45	664.5	8.9	6	0.19	40.36	4.3
200	1	59	153	86	67	69	1	0	1	1	1	0	0	0	0	0	0	1	0	1	0	1	0	1	0	0	0	0	0	1	1	0	0	0	0	1	5.04	154	45.3	7.73	247	302.3	7.66	144.7	6.4	6.2	1.32	21.06	4.3
201	1	56	139	91	48	90	1	0	1	0	0	0	0	0	0	0	0	1	0	2	0	1	0	1	1	0	1	0	0	1	1	0	0	0	0	1	5.07	151	45.7	9.53	167	655.4	6.36	128.8	7.5	5.7	0.33	6.35	4.4
202	1	74	85	52	33	59	0	0	1	0	1	0	0	0	0	0	0	0	0	1	0	1	1	1	0	0	1	0	0	1	1	0	0	0	0	1	3.54	115	34.5	9.91	122	1264	7.97	128.5	11.4	5.6	1.49	7.38	4
203	1	70	112	70	42	77	1	0	1	0	0	0	1	0	0	0	0	0	0	1	0	1	1	1	0	0	0	0	1	1	1	0	0	0	0	1	4.14	129	38	9.27	149	73.7	0.679	31.9	17.6	7.9	0.92	37.43	4.2
204	1	44	115	78	37	102	1	0	1	1	0	0	1	0	1	0	0	0	0	3	0	1	0	0	1	0	1	1	1	1	1	0	0	0	0	1	5.16	159	46.4	7.84	311	3680	10	576.5	12.4	6.4	1.06	64.85	4.2
205	0	71	154	86	68	65	0	0	1	1	1	0	0	0	0	0	0	0	0	2	0	1	0	1	1	0	1	1	0	1	1	0	0	0	0	1	4.74	136	41.6	10.68	201	4119	2.28	109.8	9.2	6.2	2.08	56.56	3.4
206	0	53	150	80	70	70	1	0	1	1	1	0	0	0	1	0	0	0	0	2	0	1	0	1	1	0	0	0	0	1	1	0	0	0	0	1	4.45	131	38.4	7.54	226	220.4	2.34	185.8	7.07	5.7	2.54	4.69	4.02
207	1	53	142	92	50	92	1	0	1	1	0	0	0	0	0	0	0	0	0	2	0	1	0	0	1	0	1	1	0	1	1	0	0	0	0	1	5.21	156	47	8.87	197	1685	1.58	105.3	9.3	6.3	0.39	38.51	3.7
208	1	62	156	89	67	90	1	1	1	1	1	0	1	0	0	0	0	0	0	1	0	1	0	1	0	0	0	0	1	1	1	0	0	0	0	1	4.67	140	41.8	15.21	238	21.3	2.43	59.7	15.7	12.3	1.61	10.54	4.5
209	1	56	144	85	59	63	1	0	1	0	0	0	1	0	0	0	0	0	0	1	0	1	0	1	0	0	0	0	0	1	1	0	0	0	0	1	5.43	126	38.3	11.82	214	100.9	5.08	220.8	10	6	0.66	46.63	3.6
210	0	69	125	80	45	104	0	0	1	0	1	0	1	0	0	0	0	0	1	2	0	1	0	0	1	0	1	0	1	1	1	0	0	0	0	1	3.97	97	29.5	9.37	265	1597	7.16	499.5	14.2	5.6	1.49	8.78	4.1
211	0	78	115	71	44	106	0	0	1	0	0	0	0	0	1	1	0	0	0	4	0	1	0	0	1	0	1	1	0	1	1	0	0	0	0	0	4.38	131	39.7	13.2	200	10746	9.03	257.7	9	5.7	1.4	29.27	4.48
212	1	56	176	117	59	80	1	0	1	1	0	0	0	0	0	0	0	0	0	1	0	1	1	1	0	0	0	0	0	1	1	0	0	0	0	1	5.18	158	46.2	11.63	200	318.5	9.98	428.5	8	5.5	0.94	7.91	4.2
213	1	63	98	56	42	93	0	0	1	0	0	0	1	0	0	1	0	0	0	4	0	1	0	0	1	0	1	0	1	1	1	0	1	0	0	1	4.34	128	38.8	8.38	216	2135	10	216.4	18.8	12	0.01	49.08	3.9
214	1	72	159	89	70	80	1	0	1	1	1	0	0	0	0	1	0	0	1	1	0	1	0	1	0	0	1	1	0	1	1	0	0	0	0	1	4.36	130	40.1	6.51	160	6316	2.29	102.5	4.8	6	1.3	49.08	5.1
215	0	75	110	70	40	140	0	0	1	0	1	0	0	0	0	1	1	0	0	1	0	1	0	0	1	0	1	1	0	1	1	0	0	0	0	1	4.52	129	37.1	8.69	298	2087	0.091	25.8	7.7	6.2	0.83	68.06	3.8
216	1	73	141	85	56	77	1	0	1	0	0	0	0	0	0	1	0	0	0	2	0	0	0	0	1	0	1	0	0	1	1	0	0	0	0	1	4.86	134	39.7	14.4	183	903.4	10	548.7	6.9	6	2.5	63.25	4.3
217	1	50	106	66	40	93	1	0	1	1	0	0	0	0	0	0	0	0	0	4	0	1	0	1	0	0	1	1	0	1	1	0	1	0	0	1	4.79	154	45.3	15.46	161	1978	10	519	8.3	6	1.09	98.22	4.6
218	1	71	120	70	50	76	1	0	1	0	1	0	1	0	0	0	0	0	0	1	0	1	0	1	0	0	0	0	0	1	1	0	0	0	0	1	4.29	134	39.5	11.99	215	1198	8.49	152.2	8.9	5.8	0.63	2.11	4
219	1	67	106	77	29	107	1	0	1	0	0	0	0	0	0	0	1	1	0	1	0	1	1	0	0	0	1	1	0	1	1	0	0	0	0	1	3.79	120	36.5	10.3	204	1867	5.49	367.4	5.3	6.4	1.03	33.84	4.2
220	1	58	144	91	53	108	0	0	1	1	1	0	1	0	0	0	0	0	0	2	0	1	0	1	0	1	1	1	1	1	1	0	0	0	0	1	4.69	133	38.7	10.11	260	1364	10	168	17.4	12.5	1.25	71.85	4.6
221	1	67	142	77	65	101	0	0	1	0	1	1	0	0	1	0	0	0	0	2	0	1	0	0	1	0	1	0	0	1	1	1	0	0	0	1	4.83	143	43.1	15.15	188	1463	1.82	47.5	10.2	6	2.07	263.03	3.9
222	1	58	128	78	50	60	0	0	1	1	0	0	1	0	0	0	1	0	0	2	0	1	0	1	1	0	1	1	1	1	1	0	0	0	0	1	5.1	162	44.9	10.6	319	203.7	4.63	147.1	9.9	7.8	0.75	12.77	4
223	1	69	99	61	38	61	1	0	1	0	0	0	0	0	0	0	0	0	0	2	0	1	0	0	0	0	0	0	0	1	1	0	0	0	0	1	3.95	123	36.7	7.18	221	1258	7.08	413.3	7.6	6	0.41	42.46	4
224	1	70	80	50	30	45	0	1	1	0	1	0	1	0	0	0	0	0	0	4	0	1	0	1	0	0	1	1	1	1	1	0	1	0	0	1	4.33	132	39.9	6.11	136	3508	3.93	55.9	10.7	6.9	6.77	48.54	3.4
225	0	67	133	68	65	75	0	0	1	1	0	0	0	0	0	0	0	0	0	1	0	1	0	0	1	0	1	1	0	1	1	0	0	0	0	1	4.07	128	36.7	15.26	250	1909	7.72	404.5	9.4	5.6	0.51	9.2	4.2
226	1	63	96	60	36	103	0	0	1	0	1	1	0	0	0	1	0	0	0	2	0	1	0	0	1	0	1	1	0	1	1	1	0	1	0	1	5.09	146	43.2	14.11	197	5844	0.916	72.9	7	6.3	1.69	10.6	4
227	0	71	123	75	48	100	0	0	1	0	1	0	0	1	0	0	1	0	0	2	0	1	1	0	0	0	1	1	0	1	1	0	0	0	0	1	3.48	105	33.2	5.35	278	10356	0.765	14.9	7.6	6.2	2.16	86.16	3.19
228	0	77	169	78	91	72	0	0	1	0	0	0	0	0	0	0	0	0	0	1	0	1	1	0	0	0	0	0	0	1	1	0	0	0	0	1	3.65	109	33	10.1	274	1022	8.35	271.2	6.1	5.6	2.24	1.64	4.1
229	1	64	109	70	39	80	1	1	1	0	1	0	0	0	0	0	0	0	0	1	0	1	1	0	0	0	0	0	0	1	1	0	0	0	0	0	4.46	142	43.2	11.2	191	539.9	10	352	5.5	5.7	1.76	9.11	4.2
230	1	46	117	89	28	89	0	0	1	0	0	0	0	0	0	0	0	0	0	1	0	1	0	0	1	0	0	0	0	1	1	0	0	0	0	1	4.89	162	47.7	10.04	194	1597	3.74	309.5	6.4	6.3	1.46	4.03	4.5
231	0	53	122	74	48	71	0	0	1	0	1	0	0	0	0	0	0	0	0	1	0	1	1	0	0	0	1	0	0	1	1	0	0	0	0	1	4.39	112	36.1	8.41	283	1371	1.28	140.3	6.5	5.9	1.59	6.91	3.3
232	1	68	138	75	63	85	0	0	1	0	1	0	1	0	0	0	0	1	1	2	0	1	1	0	1	1	1	1	1	1	1	0	1	0	0	1	4.03	122	36.2	10.55	258	14136	2.57	85.8	12.9	7.3	2.24	81.66	4.6
233	1	50	99	65	34	60	1	0	1	0	0	0	0	0	0	0	0	0	0	1	0	0	0	0	0	0	0	0	0	1	1	0	0	0	0	0	4.62	141	42.5	8.74	199	586.3	10	301.5	6.7	5.5	0.47	5.49	4.4
234	0	55	112	70	42	72	0	0	1	1	0	0	0	0	0	0	0	0	0	4	0	1	0	0	0	0	1	0	0	1	1	0	1	0	0	1	3.94	112	34.8	11.13	198	5366	4.05	354.7	7.3	5.9	1.85	92.23	4.1
235	1	72	157	86	71	88	1	0	1	0	1	0	0	0	0	1	0	0	0	1	0	0	0	0	0	0	0	0	0	1	1	0	0	0	0	1	4.78	146	43.4	7.77	111	1019	2.28	76.3	6.8	5.9	0.82	2.21	4.6
236	1	52	103	65	38	146	1	0	1	1	0	1	1	0	0	1	0	0	1	4	0	1	0	0	1	1	1	0	1	1	1	0	1	0	0	1	4.47	140	41.3	14.4	216	10551	10	354.2	21.9	10.7	0.67	67.44	3.2
237	1	61	70	78	70	72	0	0	1	0	0	0	1	0	0	1	0	0	0	4	0	1	1	0	1	0	1	0	1	1	1	0	1	1	0	1	2.95	79	25.9	11.82	561	7389	10	531.2	15.7	7.8	3.05	109.59	4.3
238	1	36	137	90	47	90	1	1	1	0	0	0	0	0	0	0	0	0	0	1	0	1	0	1	1	0	1	0	0	1	1	0	0	0	0	0	5.07	155	46.6	10.06	223	48.6	2.83	115.6	6.3	6.1	0.35	3.95	4.1
239	1	69	160	115	45	91	1	0	1	0	0	0	0	0	0	0	0	0	0	2	0	1	0	0	1	0	1	0	0	1	1	0	0	0	0	0	4.2	125	38.5	6.47	142	2200	10	480.4	5.8	6	2.01	43.41	5.4
240	1	70	118	75	43	80	1	0	1	0	0	0	0	0	0	0	0	0	0	2	0	1	0	1	0	0	1	0	0	1	1	0	0	0	0	1	4.07	127	36	10.31	207	337.9	0.504	153.6	5.6	5.6	1.56	1.92	4.37
241	1	75	138	90	48	110	0	0	1	0	1	0	0	0	1	0	0	0	1	1	1	1	0	1	1	0	1	1	0	1	1	0	0	0	0	1	3.87	120	35.8	9.17	192	5674	6.26	121.9	5.23	5.2	0.88	56.86	4
242	0	72	143	86	57	102	0	0	1	1	1	0	1	0	0	1	0	0	0	1	1	1	0	1	0	0	0	0	1	1	1	0	0	0	0	1	3.77	111	33.7	6.95	197	1015	0.312	17.5	14.66	8	1.43	19.25	3.71
243	0	58	109	72	37	58	1	1	1	1	0	0	0	0	0	0	0	0	0	4	0	0	0	0	0	0	0	0	0	1	1	1	0	0	0	0	4.3	123	38.4	8.19	95	42.5	0.014	12	5.52	5.5	0.91	0.72	3.8
244	1	55	165	89	76	84	1	0	1	1	0	0	1	0	0	0	0	1	0	2	0	1	0	1	0	1	1	0	0	1	1	0	0	0	0	1	4.81	146	45	11.9	195	22.5	0.184	23.6	7.71	6.9	1.98	22.39	4.07
245	0	65	142	76	66	78	0	0	1	0	1	0	1	0	0	0	0	0	0	1	0	1	0	1	0	0	0	0	1	1	1	0	0	0	0	1	3.49	107	32	11.39	266	121.9	0.54	119.7	8.97	6.1	0.81	10.82	3.78
246	1	42	91	57	34	106	1	0	1	1	1	0	1	0	0	0	0	0	1	4	0	1	0	0	1	0	1	1	0	1	1	0	1	0	0	1	5.59	174	50.5	18.59	291	27.4	5.2	424.8	6.44	6.3	0.85	5.86	4.04
247	1	49	150	82	68	78	1	0	1	0	1	0	0	0	0	0	0	0	0	1	0	1	0	0	0	0	0	0	0	1	1	0	0	0	0	1	4.76	152	45	9.67	148	850	1.3	33.8	8.5	5.8	1.23	0.23	4.18
248	0	68	118	78	40	106	1	0	0	0	1	0	0	0	0	0	0	0	0	3	0	1	0	1	0	0	1	0	0	1	1	0	0	0	0	1	3.99	128	38.2	13.98	219	957.3	0.165	48.2	9.44	5.9	4.2	1.32	4.22
249	0	80	0	0	0	0	0	0	1	0	1	1	0	0	0	0	0	0	0	4	0	0	0	0	0	0	0	0	0	0	0	0	0	0	0	0	4.32	134	42	22.2	208	1758	5	195	8	6.3	1.95	40.55	4.12
250	1	64	129	74	55	78	1	0	1	0	0	0	0	0	0	1	0	1	0	1	0	1	0	1	1	0	0	0	0	1	1	0	0	0	0	1	3.9	126	36	7.49	210	92.1	2.73	13.5	6.34	6	1.02	2.85	3.92
251	1	84	110	68	42	56	1	0	1	0	0	1	0	0	0	0	0	0	1	2	1	0	0	1	1	0	1	1	0	1	1	0	0	1	1	1	3.95	125	37.7	13.53	155	3051	10	130.6	9.51	5.6	1.88	8.13	4.67
252	1	34	119	94	25	87	1	0	1	1	1	0	1	0	0	0	0	0	0	1	0	1	0	1	0	1	1	1	1	1	1	0	0	0	0	1	5.29	148	43.3	11.17	168	2184	2.66	45.5	9.6	8.5	0.57	82.08	3.69
253	1	63	124	80	44	95	0	0	1	1	0	0	1	0	0	1	0	0	0	1	0	1	0	0	1	0	0	0	0	1	1	0	0	0	0	1	3.96	129	37.6	9.81	213	61	1.72	72.9	6.31	6.5	1.39	9.96	3.77
254	1	54	125	78	47	102	1	0	1	0	1	0	0	1	0	1	0	1	0	1	0	1	0	1	0	0	0	0	0	1	1	0	0	0	0	1	5.09	144	43	9.14	167	766.9	1.3	98.3	7.55	5.3	1	34.2	4.16
255	1	48	128	72	56	78	1	0	1	0	0	0	1	0	0	0	0	0	0	1	0	1	0	1	0	1	1	0	0	1	1	0	0	0	0	1	3.89	123	37	8.8	193	27.5	9.61	513.2	19.5	9.4	2.55	39.3	4.33
256	1	61	172	89	83	85	1	0	1	0	1	1	1	0	0	0	0	0	0	1	0	1	0	1	0	0	0	0	0	1	1	0	0	0	0	1	5.06	160	46.7	10.36	160	10	0.766	19.9	6.51	7.2	1.04	1.44	4.64
257	1	64	107	72	35	90	0	0	1	0	1	0	0	0	0	0	0	0	0	1	0	1	1	0	0	0	0	0	0	1	1	0	0	0	0	1	4.71	144	44.6	9.51	212	35.1	10	478.5	7.2	5.2	3.26	0.54	4.27
258	1	63	112	67	45	72	1	0	1	0	1	0	1	0	0	0	0	0	0	1	0	0	0	0	0	0	0	0	0	1	1	0	0	0	0	1	5.14	161	46.4	9.6	169	55.7	8.89	179.1	9.32	6.4	0.85	2.25	4.18
259	1	69	180	76	104	73	1	1	1	1	1	0	1	0	0	0	0	0	1	2	0	1	0	1	1	0	1	1	0	1	1	0	0	0	0	1	4.37	135	41.7	9.76	238	2968	3.66	133.3	20.59	11	1.47	8.38	3.99
260	1	36	143	94	49	76	1	0	1	0	0	0	0	0	0	0	0	0	0	1	0	1	0	1	1	0	1	1	0	1	1	0	0	0	0	1	5.21	161	45.7	10.85	278	147.8	10	345.8	6.7	5.7	0.38	10.22	4.19
261	0	72	102	72	30	75	0	0	1	1	1	0	1	0	0	0	0	0	1	2	1	1	0	1	0	0	1	0	0	1	1	0	1	0	0	1	4.43	133	40.6	5.27	183	14730	10	482.3	6.41	6.1	2.79	8.19	4.64
262	1	46	126	78	48	95	1	0	1	0	0	0	0	0	0	0	0	0	0	1	0	1	0	1	0	0	1	1	0	1	1	0	0	0	0	1	4.89	153	44.8	12.43	318	64	10	717	7.7	5.3	1.55	6.13	4.08
263	1	51	132	84	48	75	1	1	1	1	0	0	0	0	0	0	0	0	0	1	0	0	0	0	0	0	0	0	0	1	1	0	0	0	0	1	4.77	145	42.4	8.04	159	321.5	6.3	325.5	7.2	6.1	0.77	10.1	4.08
264	0	80	120	70	50	74	0	0	1	0	1	0	1	0	1	1	0	1	0	2	0	1	0	0	0	0	1	0	1	1	1	0	0	0	0	1	3.39	100	30.6	13.94	110	2672	1.4	24.9	7.29	9.5	1.47	173.08	3.93
265	1	56	101	78	23	118	1	1	1	0	0	1	0	0	0	0	0	1	0	4	1	0	1	0	0	0	0	0	0	1	1	0	0	0	0	0	3.96	120	35.9	13.13	205	687.9	5.27	84.2	5.66	5.6	1.66	72.5	4.93
266	1	38	135	99	36	99	1	1	1	1	0	0	0	0	0	0	0	0	0	1	0	1	0	1	0	0	0	0	0	1	1	0	0	0	0	1	4.51	144	42.9	17.49	490	566.6	4.63	42.6	5.47	5.4	1.46	35.33	4.63
267	1	65	117	71	46	81	0	0	1	1	0	0	0	0	0	0	0	0	0	1	0	1	0	1	0	0	0	0	0	1	1	0	0	0	0	0	4.51	146	43.1	13.35	168	1744	3.01	37.8	7.2	5.2	0.85	95.1	4.26
268	1	82	84	62	22	81	0	0	1	0	0	1	0	0	0	1	0	0	1	4	0	1	0	1	1	0	1	1	0	1	1	1	1	1	1	0	4.2	130	37.5	12.99	145	10628	10	740.6	5.3	5.7	1.44	68.88	4.3
269	1	66	126	72	54	73	1	0	1	0	0	0	0	0	0	0	0	0	0	1	0	1	0	1	0	0	0	0	0	1	1	0	0	0	0	1	4.36	137	41.4	9.01	236	3799	2.08	259.6	6.5	4.7	1.19	74.33	4.52
270	1	56	132	71	61	86	1	0	1	1	1	0	1	0	0	0	0	0	0	1	0	1	0	1	0	0	0	0	1	1	1	0	0	0	0	1	4.17	127	37	7.46	122	78	1.53	11.6	5.6	7	3.32	20.94	4.35
271	1	65	136	78	58	72	1	0	1	0	0	0	0	0	0	0	0	0	0	1	0	1	0	1	0	0	0	0	0	1	1	0	0	0	0	1	4.04	128	38.1	8.6	156	345.3	5.63	132.1	7.6	5.6	1.97	20.53	4.21
272	1	47	104	82	22	66	1	0	1	1	0	0	0	0	0	0	0	0	0	1	0	1	0	0	0	0	1	0	0	1	1	0	0	0	0	1	4.73	150	43	11.15	122	485.3	5	295.7	6.09	6	0.6	6.57	3.64
273	1	72	127	75	52	82	1	0	1	1	0	0	0	0	1	0	0	0	0	1	0	1	0	1	0	0	1	0	0	1	1	0	0	0	0	1	4.52	145	42.6	13.53	198	1017	6.04	101.7	7.83	5.8	0.85	78.37	4.12
274	1	56	149	93	56	96	1	0	1	0	1	0	0	0	0	0	0	0	1	1	0	1	1	1	0	0	1	0	0	1	1	0	0	0	0	1	4.38	138	40	19.55	115	120	2.67	5.31	8.29	5.2	0.92	6.5	4.64
275	0	62	165	95	70	80	0	0	1	0	1	0	0	0	0	0	0	0	0	1	0	1	0	1	0	0	0	0	0	1	1	0	0	0	0	1	4.06	124	35.8	15.23	243	1516	9.88	428.2	6.69	5.6	0.47	4.23	3.89
276	1	78	137	76	61	69	1	0	1	1	0	0	0	0	0	0	0	0	0	1	0	1	0	1	0	0	0	0	0	1	1	0	0	0	0	1	4.24	122	36.8	12.17	213	54.2	1.09	65.3	5.35	5.3	1.14	3.47	4.45
277	0	54	130	93	37	87	0	0	1	1	1	0	0	0	0	0	0	0	0	1	0	1	0	0	0	0	1	0	0	1	1	0	0	0	0	1	4.6	138	40.3	10.28	198	1299	5.61	70.8	5.74	5.7	2.85	5.12	3.42
278	1	68	131	79	52	79	0	0	1	0	1	0	0	0	0	0	0	0	0	1	0	1	1	0	0	0	1	0	0	1	1	0	0	0	0	1	5.21	163	48.2	8.67	212	266	1.04	44.5	5.7	5.2	1.34	98.15	3.72
279	0	62	118	70	48	105	1	1	1	0	0	0	0	0	0	0	0	0	0	1	0	1	0	0	1	0	0	1	0	1	1	0	0	0	0	1	3.97	120	36.3	11.59	180	120	10	361.6	6	5.7	1.12	2.78	3.89
280	1	57	126	63	63	68	1	0	1	1	0	0	0	0	0	0	0	0	0	1	0	1	0	0	1	0	1	0	0	1	1	0	0	0	0	1	3.88	118	36.3	9.59	249	120	6.22	117.7	6.9	5.9	0.89	4.15	3.79
281	0	76	140	89	51	81	0	0	1	0	0	0	0	0	0	0	0	0	0	2	0	1	0	1	0	0	1	0	0	1	1	0	0	0	0	1	4.25	127	38.5	8.6	89	1640	6.37	302.7	6.4	5.4	2.82	20.31	4.68
282	1	50	109	70	39	70	1	0	1	1	0	0	0	0	0	0	0	0	1	2	0	1	0	1	0	0	1	0	0	1	1	0	0	0	0	1	4.39	133	40.6	9.58	114	90	6.04	268.1	6.4	5.4	4.43	26.15	4.25
283	1	32	128	78	50	86	1	0	1	0	1	0	0	0	0	0	0	0	0	1	0	1	0	1	0	0	0	0	0	1	1	0	0	0	0	1	5.12	163	47.4	13.34	211	1164	7.06	233.8	6.8	5.8	4.09	3.33	4.31
284	1	54	177	106	71	70	1	0	1	1	1	0	0	0	0	0	0	0	0	1	1	0	0	0	0	0	0	0	0	1	1	0	0	0	0	1	4.65	135	38.8	7.58	173	65	2.86	32.7	6.81	5.8	1.86	2.4	3.79
285	1	72	174	116	58	74	1	0	1	1	1	0	0	0	0	0	0	0	0	1	0	1	0	1	0	0	0	0	0	1	1	0	0	0	0	1	4.92	147	45.7	6.27	216	977.5	4.2	154.3	4.46	4.8	1.53	3.89	3.94
286	1	53	100	67	33	73	0	0	1	1	1	0	0	0	0	0	0	1	0	1	0	1	0	0	0	0	0	0	0	1	1	0	0	0	0	1	4.72	148	44.4	10.65	284	420	0.524	55.7	6.35	5.6	0.72	3.85	3.57
287	1	71	149	85	64	80	1	0	1	0	1	0	0	0	0	0	0	0	1	3	0	1	0	1	1	0	1	0	0	1	1	0	0	0	0	1	4.57	140	42.7	14.64	143	6603	6.09	161.2	6.06	5	2.2	3.14	4.2
288	0	73	140	60	80	86	0	0	1	1	0	0	1	0	0	0	0	0	0	1	0	1	0	0	0	0	1	0	0	1	1	0	0	0	0	0	4.1	117	35.1	17.97	248	169.3	10	410.1	12.15	6.5	0.56	34.44	4.1
289	0	77	116	90	26	87	0	0	1	0	0	0	0	0	0	0	0	0	0	2	0	1	0	1	1	0	1	1	0	1	1	0	0	0	0	1	3.52	105	33.4	7.48	394	9482	0.75	40.9	10.09	6	8.58	20.06	4.54
290	1	49	136	98	38	83	1	0	1	1	1	0	0	1	0	0	0	0	0	1	0	1	0	1	1	0	1	1	0	1	1	0	0	0	0	1	6.21	184	53.3	15.1	196	23.2	10	695.3	7.76	5.7	3.31	15.65	4.79
291	1	84	155	78	77	80	0	0	1	0	1	0	0	0	0	0	0	1	0	1	1	1	0	1	0	0	1	0	0	1	1	0	0	0	0	1	5.18	151	45.8	10.1	216	2127	4.86	140.8	5.05	5	3.95	44.95	4.61
292	1	65	132	78	54	72	1	0	1	0	1	0	0	0	0	0	0	0	0	3	0	1	0	1	1	0	0	0	1	1	1	0	0	0	0	1	4.77	138	40.4	16.6	186	911.4	10	231.8	6.9	5.9	0.99	137.73	3.89
293	0	75	125	75	50	73	0	0	1	0	1	0	0	0	0	0	0	0	0	1	1	1	0	1	1	0	1	1	0	1	1	0	0	0	0	1	4.54	138	42.9	6.9	113	4370	6.25	203	7	5.8	0.82	69.95	3.74
294	1	29	138	93	45	62	1	1	1	1	1	0	0	0	0	0	0	0	0	1	0	0	0	1	0	0	0	0	0	1	1	0	0	0	0	0	5.06	158	46.3	12.47	141	1126	2.19	202.3	6.62	5.6	1.56	6.91	4.12
295	1	57	120	73	47	65	1	0	1	1	0	0	0	0	0	1	0	0	0	1	0	0	0	1	0	0	0	0	0	1	1	0	1	0	0	1	3.83	124	35.9	11.13	172	555	3.12	188.8	7.07	5.5	0.73	1.75	4.29
296	0	62	140	90	50	86	0	0	1	0	1	0	1	0	0	0	0	0	0	2	0	1	0	1	1	0	0	0	1	1	1	0	0	0	0	1	3.8	120	37	8.56	189	260.5	10	333.7	8.9	7.3	1.69	55.81	4.2
297	1	64	111	93	18	102	1	1	1	1	0	0	0	0	0	0	0	1	1	4	0	1	0	0	1	0	1	1	0	1	1	0	1	0	0	0	4.94	157	48	8.36	236	4330	9.46	451.9	8.53	5.8	5.37	56.22	4.33
298	1	53	152	100	52	64	1	0	1	1	1	0	0	0	0	0	0	0	0	1	1	0	0	0	0	0	0	0	0	1	1	0	0	0	0	1	4.74	140	42	9.06	200	338.5	1.55	53.2	5.5	5.8	0.68	4.76	4.13
299	1	55	156	105	51	75	1	0	1	1	1	0	0	0	0	0	0	0	0	1	0	1	0	1	0	0	0	0	0	1	1	0	0	0	0	1	5.39	161	46.8	6.49	236	10	3.9	156.8	7	5.5	1.27	3.37	4.14
300	1	76	177	104	73	76	1	0	1	0	1	0	0	0	0	0	0	0	0	1	0	1	0	1	0	0	1	0	0	1	1	0	0	0	0	1	4.07	137	42.2	8.39	190	1552	1.61	74.5	6.15	5.9	0.32	96.21	4.25
301	1	82	124	85	39	72	1	1	1	0	0	0	0	0	0	1	0	0	0	1	0	1	0	1	0	0	0	0	0	1	1	0	0	0	0	0	3.83	124	37.3	8.05	130	484.2	3.88	79.9	6	6	1.43	4.8	4.17
302	1	84	148	53	95	75	0	0	1	1	1	0	0	0	0	0	0	1	0	1	0	1	0	1	1	0	1	0	0	1	1	0	0	0	0	1	4.32	133	39.8	8.89	212	5466	1.24	26.9	5.4	5.4	0.42	31.5	4.1
303	1	62	141	89	52	89	1	0	1	0	1	0	1	0	0	1	0	0	0	2	0	1	0	1	0	1	1	0	1	0	1	0	0	0	0	1	4.75	141	39.7	17.24	222	2261	10	246.9	8.45	7.3	0.49	180.8	3.58
304	1	72	145	85	60	68	1	0	1	1	1	0	0	0	0	0	0	0	0	1	0	1	0	1	0	0	1	0	0	1	1	0	0	0	0	1	4.57	149	43.9	10.88	236	1764	2.17	209	5.7	5.7	4.71	75.75	4.76
305	1	66	118	78	40	78	1	0	1	0	1	0	1	0	0	0	0	0	0	1	0	1	0	1	1	1	1	0	0	1	1	0	0	0	0	1	4.53	145	43.3	10.81	260	141.6	9.69	324	8.06	7.2	0.44	11.24	4.17
306	1	54	116	64	52	102	1	0	1	0	1	0	0	0	0	0	0	0	1	1	0	1	0	0	1	0	0	0	0	1	1	0	0	0	0	0	3.86	119	37.3	13.1	175	1652	0.308	16.5	7	5.6	1.27	12.66	4.25
307	1	92	178	80	98	98	0	0	1	0	1	0	0	0	1	0	0	0	0	1	1	1	0	1	0	0	1	0	0	1	1	0	0	0	0	1	3.1	95	28.8	5.24	372	4631	1.65	34.6	5.3	5.3	0.68	3.09	4.16
308	1	57	170	110	60	120	1	0	1	0	1	0	0	0	0	0	0	0	0	2	0	1	0	1	1	0	1	0	0	1	1	0	0	0	0	1	5.3	167	49.2	12.05	195	79	9.32	323.8	6.46	5.4	0.82	14.6	4.3
309	1	56	101	79	22	62	0	0	1	1	1	0	0	0	0	0	0	0	0	2	0	1	0	1	1	0	1	1	0	1	1	0	0	0	0	1	4.01	120	36.4	8.14	145	281	10	269.2	5.9	5.9	1.22	3.12	3.5
310	1	79	124	71	53	80	1	1	1	0	1	0	1	0	0	0	0	0	0	2	0	1	0	1	1	0	1	0	1	1	1	0	0	0	0	1	4.4	129	37.8	10.72	287	1325	7	137.2	12.18	9.2	1.04	30.16	3.86
311	1	66	188	108	80	98	1	0	1	0	1	0	1	0	0	0	0	0	0	1	0	1	0	1	0	0	0	0	0	1	1	0	0	0	0	1	5.13	163	48.5	7.41	309	27.1	0.008	54.7	6.38	7.1	0.47	5.83	4.08
312	1	75	128	75	53	72	1	0	1	1	0	0	0	0	0	0	0	0	0	1	0	1	0	0	0	0	0	0	0	1	1	0	0	0	0	1	4.35	134	39.4	7.79	159	43.8	0.422	97.6	5.1	5.1	3.18	2.32	4.47
313	1	36	92	69	23	70	1	0	1	1	0	0	0	0	0	0	0	0	0	2	0	1	0	0	1	0	1	1	0	1	1	0	0	0	0	1	4.26	140	41.5	7.41	161	1527	6.68	88.4	6	5	13.09	10.97	4.23
314	1	50	126	72	54	102	1	0	1	1	0	0	0	0	0	0	0	0	0	4	0	1	0	0	1	0	1	1	0	1	1	0	0	0	0	1	4.3	127	38	9.13	226	120	0.056	10.7	5.6	5.9	0.32	19.62	3.85
315	1	74	110	69	41	71	1	0	1	1	0	0	0	0	0	0	0	1	0	1	0	1	0	0	1	0	0	0	0	1	1	0	0	0	0	1	4.29	128	38.5	12.18	201	488.4	0.654	30.5	4.5	5.7	0.84	2.7	4.17
316	1	70	140	86	54	68	1	0	1	1	1	0	0	0	0	0	0	0	0	1	0	0	0	0	0	0	0	0	0	1	1	0	0	0	0	1	4.47	137	41.1	5.37	231	878.9	2.39	112.4	6.54	5.9	2.41	8.94	4.71
317	0	81	121	74	47	66	0	0	1	0	1	0	0	0	0	0	0	0	0	1	0	1	0	1	1	0	0	0	0	1	1	0	0	0	0	1	3.95	124	37.7	10.69	163	2293	5.75	112.6	5.68	5.9	8.17	55.64	4.25
318	1	66	78	45	33	57	1	1	1	0	1	0	0	0	0	0	0	0	1	4	0	1	0	0	1	0	1	0	0	1	1	0	1	0	0	0	4.48	141	41.4	12.24	144	1465	10	388.9	5.4	5.4	0.67	5.23	3.94
319	1	62	111	81	30	66	1	0	1	1	1	0	0	0	0	0	0	1	0	1	0	1	0	1	0	0	1	0	0	1	1	0	0	0	0	1	4.43	145	43.8	16.33	153	21.2	5.99	179	7.06	5.3	2.44	0.92	4.1
320	1	63	123	76	47	71	0	0	1	0	1	0	0	0	0	0	0	0	0	1	0	1	0	1	0	0	0	0	0	1	1	0	0	0	0	0	4.45	134	40.8	6.59	138	61.2	5.01	107.6	5.14	5.1	0.44	1.95	4.01
321	1	42	203	110	93	83	0	0	1	1	1	0	1	0	0	0	0	0	0	1	1	1	0	1	0	0	1	0	0	1	1	0	0	0	0	1	5.18	155	46.7	7.05	179	252.7	4.97	32.3	6.92	6.6	1.8	0.86	3.9
322	0	51	170	99	71	97	0	0	1	0	0	0	1	0	0	0	0	0	0	1	0	1	0	1	1	0	0	0	1	1	1	0	0	0	0	1	4.58	143	41.1	6.53	235	602.5	9.29	107.1	19.2	12.7	1.16	74.03	3.82
323	1	53	142	78	64	84	1	0	1	0	0	0	0	0	0	0	0	0	0	1	0	0	1	0	0	0	1	0	0	1	1	0	0	0	0	0	4.44	138	41.8	12.55	228	73.1	2.08	100.2	6.2	5.8	1.06	5.38	4.13
324	0	77	113	63	50	78	0	0	1	1	1	0	1	0	0	0	0	0	0	1	0	1	0	1	0	1	1	0	0	1	1	0	0	0	0	1	3.98	122	36.6	11.82	149	332	1.86	56	15.2	7.8	1.62	101.77	4.5
325	1	68	136	78	58	92	1	0	1	1	1	0	1	0	0	0	0	0	0	1	1	1	0	1	0	0	1	1	0	1	1	0	0	0	0	1	4.49	135	40.9	10.1	223	510	10	72.2	12.7	6.9	4.3	1.56	3.57
326	1	84	123	69	54	91	0	0	1	1	1	0	0	0	0	0	0	1	0	1	0	1	0	0	1	0	1	1	0	1	1	0	0	0	0	1	4.23	128	39.9	15.09	197	5005	10	125.3	4.9	4.9	0.76	8.74	3.92
327	1	65	142	85	57	60	1	1	1	0	1	0	0	0	0	1	0	1	0	1	0	0	0	1	0	0	0	0	0	1	1	0	0	0	0	0	4.24	145	43.2	10.9	147	1313	10	328.8	5.08	5	0.53	1.51	4.25
328	1	45	110	65	45	75	1	0	1	0	0	0	0	0	0	0	0	1	0	1	0	1	0	0	0	0	0	0	0	1	1	0	0	0	0	1	4.03	122	37.8	8.56	186	100	0.59	129.6	6.2	5.6	1.11	4.35	4.36
329	1	51	138	78	60	89	1	0	1	0	0	0	0	0	0	0	0	1	0	1	0	1	0	1	1	0	1	1	0	1	1	0	0	0	0	1	4.43	134	40.8	14.4	229	432.2	10	537.3	6	5.9	0.34	15.99	4.08
330	1	57	135	78	57	72	1	0	1	0	1	0	0	0	0	0	0	0	0	1	0	1	0	1	0	0	0	0	0	1	1	0	0	0	0	1	4.39	140	40.7	11.21	183	743.3	1.36	133	4.8	5.3	1.53	2.59	4.12
331	1	62	78	58	20	168	1	0	1	1	1	1	1	0	1	1	0	0	1	4	1	1	0	0	0	0	0	0	1	1	1	0	1	1	0	0	5	134	41.2	11.47	167	9788	10	348.4	21.36	9.2	1.73	114.87	5.03
332	0	71	146	78	68	58	0	0	1	0	0	0	0	0	0	0	0	0	0	1	0	1	0	1	0	0	0	0	0	1	1	0	0	0	0	1	4.38	128	37.8	6.88	213	261.1	3.53	121	5.5	5.5	0.99	41.91	3.8
333	1	67	106	68	38	81	1	0	1	0	0	0	0	0	0	1	0	0	0	2	0	0	0	0	0	0	1	0	0	1	1	0	0	0	0	1	4.24	126	37.2	8.66	184	35.5	2.83	126.4	5.4	5.4	6.94	4.21	4.35
334	1	38	96	63	33	99	1	1	1	1	0	0	0	0	0	0	0	0	0	1	0	1	0	1	0	0	0	0	0	1	1	0	0	0	0	0	4.81	147	44.3	14.93	184	1023	8.15	204.6	6.2	5.2	0.61	7.14	4.27
335	1	82	163	100	63	86	0	0	1	0	1	1	1	0	1	0	0	1	1	1	1	1	0	0	1	0	1	1	0	1	1	0	0	0	0	1	4.65	150	45	17.7	310	5027	10	499.9	8.08	5.2	1.35	54.71	4.3
336	1	55	70	45	25	56	1	1	1	1	1	0	1	0	1	0	0	1	0	4	0	1	0	0	1	0	1	1	0	1	1	0	1	0	0	1	4.8	148	45.3	11.24	269	1172	3.76	154.7	9.39	7.7	0.87	6.81	4.03
337	0	87	138	78	60	89	0	0	1	1	1	0	1	0	0	0	0	0	1	2	0	1	0	1	0	0	1	0	1	1	1	0	0	0	0	0	3.41	100	30.4	15.84	283	1667	10	242.4	16.44	9.5	1.3	226.78	4.2
338	1	55	108	62	46	59	1	0	1	1	0	0	0	0	0	0	0	0	0	1	0	1	0	1	0	0	1	0	0	1	1	0	0	0	0	1	4.67	135	40.4	6.94	187	484.4	4.32	117.3	6.4	5.4	0.88	10.79	4.29
339	1	67	128	78	50	75	1	0	1	1	0	0	1	0	0	0	0	0	0	1	0	1	0	1	0	0	1	0	1	1	1	0	0	0	0	1	4.7	154	46.6	14.79	159	3022	5.72	292.8	12.81	8.3	0.67	6.25	4.05
340	1	43	126	68	58	82	1	0	1	0	1	0	0	0	0	0	0	0	0	2	0	1	0	1	1	0	1	0	0	1	1	0	0	0	0	1	4.75	145	42.36	9.44	155	1029	3.64	96.6	6	5.9	0.75	53.43	4.3
341	1	68	92	73	19	75	1	0	1	1	1	1	1	0	0	0	0	0	0	4	0	1	0	1	1	1	0	1	1	1	1	0	0	1	1	1	4.13	121	36.2	12.47	171	3682	3.02	83.5	10.8	8.8	0.67	83.5	3.94
342	0	69	132	88	44	80	0	0	1	1	1	0	0	0	0	0	0	0	0	1	0	1	0	1	1	0	1	0	0	1	1	0	0	0	0	1	4.31	132	40.6	8.66	198	412.1	0.83	126	9.31	5.8	0.46	16.2	4.62
343	1	85	102	68	34	94	1	0	1	0	1	1	0	0	1	1	0	1	0	1	0	0	0	0	0	0	0	0	0	1	1	1	0	0	0	0	4.82	150	44.1	8.65	221	400.6	0.863	17.9	7.06	5.3	1.39	15.32	4.46
344	0	68	126	74	52	104	0	0	1	0	0	0	0	0	0	1	0	0	0	2	0	1	0	0	0	0	1	0	0	1	1	0	0	0	0	1	3.44	108	32.5	5.1	179	3445	0.135	341.3	5.5	5.5	1.55	52.75	3.75
345	1	73	174	98	76	48	1	0	1	0	1	0	0	0	0	0	0	1	0	1	1	0	0	1	0	0	0	0	0	1	1	0	0	0	0	1	4.25	134	39.8	9.81	202	867.2	1.51	73.9	5.01	5	1.4	42.9	4.88
346	1	50	129	85	44	92	1	0	1	1	0	0	1	0	0	0	0	0	0	1	0	1	0	1	0	0	1	0	0	1	1	0	0	0	0	1	4.63	157	44.7	11.33	226	893.7	6.95	245.3	7.65	5.1	1.56	64.26	3.52
347	1	67	85	56	29	80	1	0	1	0	1	0	0	0	1	0	0	0	0	1	0	1	0	1	0	0	1	0	0	1	1	0	1	0	0	1	4.2	134	39.6	10.79	118	118.5	3.56	158	7.13	5.8	0.31	0.43	3.68
348	1	61	91	66	25	73	1	0	1	1	1	0	0	0	1	1	0	0	0	2	0	1	1	0	0	0	1	1	0	1	1	0	0	0	0	1	4.29	129	39.6	12.8	283	94.2	3.21	269.3	5.85	5.8	0.69	4.33	4.2
349	1	58	140	100	40	77	1	0	1	1	1	0	0	0	0	0	0	0	0	1	0	1	0	1	1	0	1	1	0	1	1	0	0	0	0	1	4.69	141	40.1	16.75	368	641.3	10	689.7	6.94	5.9	1.12	12.32	4.2
350	1	57	119	92	27	130	1	0	1	0	0	0	1	0	0	0	0	0	0	2	0	1	0	1	1	0	1	1	1	1	1	0	0	0	0	1	5.59	165	49.6	13.92	214	3175	5.9	93.1	17.08	11.6	0.27	232.18	4.46
351	1	67	117	76	41	76	1	1	1	1	1	0	1	0	0	0	0	0	0	4	0	1	0	0	0	0	1	0	1	1	1	0	0	0	0	1	4.8	145	42.8	10.35	167	948.6	5.06	283.5	7.58	7.7	2.68	27.75	3.96
352	1	57	153	100	53	83	1	1	1	1	1	0	1	0	0	0	0	0	0	1	0	1	0	1	1	0	1	0	1	1	1	0	0	0	0	1	5.15	162	46.1	8.55	281	43.3	5.88	220.8	17.54	11.1	0.92	5.59	4.38
353	1	84	156	75	81	80	0	0	1	1	1	1	0	0	0	0	0	0	0	2	0	1	0	1	1	0	1	0	0	1	1	0	0	0	0	1	4.88	145	42.3	10.7	248	6048	1.37	48.1	7.5	5.6	5.16	3.71	3.91
354	0	84	139	67	72	78	0	0	1	0	1	0	0	0	0	1	0	0	0	1	0	1	1	0	0	0	1	0	0	1	1	0	0	0	0	1	3.99	125	38.9	7.67	130	2011	4.98	243.5	5.8	5.8	1.65	15.6	3.67
355	1	67	88	52	36	56	1	0	1	0	0	0	0	0	0	0	0	0	0	4	0	1	0	1	0	0	0	0	0	1	1	0	0	0	0	0	4.62	139	43.9	17.91	639	324.4	3.26	106.4	4.07	4.7	1.57	6.9	4.2
356	1	50	140	88	52	78	1	0	1	1	1	0	1	0	0	0	0	0	0	1	1	1	0	1	1	0	1	0	0	1	1	0	0	0	0	1	5.65	186	53.4	10.37	215	325.3	3.75	210.5	11.9	6.5	2.26	332.69	3.32
357	1	58	90	60	30	65	1	1	1	1	0	0	0	0	0	0	0	0	0	1	0	0	0	0	1	0	0	0	0	1	1	0	0	0	0	1	4.96	147	41.3	9.57	234	458.8	2.09	20.6	6.23	5.8	0.67	14.9	4.14
358	1	78	144	70	74	86	0	0	1	0	1	1	1	0	1	0	0	0	0	2	0	1	0	1	0	0	0	0	1	1	1	0	0	0	0	0	4.09	127	38.4	5.53	172	3689	10	12.8	6	6.7	0.61	55.29	4.05
359	0	52	140	101	39	86	0	0	1	0	1	0	0	0	0	0	0	0	0	1	0	1	1	0	0	0	0	0	0	1	1	0	0	0	0	1	5.23	145	44.5	10.15	256	446.7	0.288	96.1	5.7	5	1.62	4.44	4.09
360	1	66	105	65	40	83	1	1	1	1	1	0	0	0	0	0	0	0	0	2	0	1	0	1	0	0	1	1	1	1	1	0	0	0	0	1	1.83	115	16.6	5.51	72	1376	5.13	155.9	11.04	9.4	0.79	69.11	4.34
361	1	52	95	66	29	72	1	0	1	0	0	0	0	0	0	0	0	0	0	1	0	1	0	0	0	0	0	0	0	1	1	0	0	0	0	0	4.48	138	39.2	8.96	180	321	3.03	88.1	6.01	5	0.88	3.46	4.22
362	1	39	139	94	45	68	1	0	1	1	0	0	0	0	0	0	0	0	0	1	0	1	0	1	1	0	1	0	0	1	1	0	0	0	0	1	4.85	149	44	9.72	175	62.6	2.52	131.9	5.55	5.5	0.7	8.58	4.29
363	1	52	119	84	35	82	1	0	1	0	0	0	0	0	0	0	0	0	0	1	0	1	0	1	1	0	0	0	0	1	1	0	0	0	0	1	4.35	137	39.7	7.66	218	71.8	2.79	245.3	6.5	5.5	1.22	5.4	4.27
364	0	66	116	79	37	88	0	0	1	0	0	0	0	0	0	0	0	0	0	2	0	1	0	1	1	0	1	1	0	1	1	0	0	0	0	1	4.06	128	36.7	5.65	170	1673	5.14	114.4	5.5	5.5	2.25	11.29	3.95
365	1	63	96	60	36	67	1	0	1	0	1	0	0	0	0	0	0	0	0	1	0	1	0	0	0	0	0	0	0	1	1	0	0	0	0	0	3.8	111	32.9	11.79	165	940.3	10	428.9	6.08	5.9	0.95	81.21	4.06
366	1	44	163	120	37	108	1	0	1	0	1	0	1	0	0	0	0	0	1	1	0	1	0	1	0	0	1	0	1	1	1	0	0	0	0	1	5.25	170	46.6	9.51	160	838	7.02	209.6	17.6	10	0.49	19.91	4.52
367	1	57	90	60	30	50	1	0	1	1	1	0	0	0	0	0	0	1	1	4	0	1	0	1	0	0	1	0	0	1	1	0	0	0	0	0	4	121	35	14.87	184	931.7	10	847.6	4.76	4.7	0.92	15.2	4.24
368	1	44	90	60	30	112	1	1	1	1	0	0	0	0	0	1	0	0	0	2	0	1	0	0	0	1	1	1	0	1	1	0	0	1	1	0	4.94	157	44.9	14.49	169	342.1	10	551.4	5.6	5.6	0.52	18.4	4.6
369	1	58	138	82	56	71	0	0	1	0	0	0	0	0	0	0	0	0	0	1	0	1	1	0	0	0	0	0	0	1	1	0	0	0	0	1	4.37	131	37.3	9.79	198	59.7	3.1	87.6	6.2	5.2	1.57	5.8	3.79
370	1	67	144	82	62	60	1	1	1	1	0	0	0	0	0	1	0	0	0	1	0	1	0	1	1	1	1	1	0	1	1	0	0	0	0	0	5.28	148	43.8	7.32	191	129.2	1.37	105.9	6.2	5.7	2.72	9.64	4.4
371	1	74	126	84	42	87	0	0	1	0	1	0	0	0	0	0	0	0	0	1	0	1	0	1	0	0	0	0	0	1	1	0	0	0	0	1	4.18	126	36.4	10.27	194	104.4	5.29	118.7	4.98	4.9	1.97	16.45	4.12
372	1	50	149	99	50	103	0	0	1	0	1	0	0	0	0	0	0	0	1	1	1	1	0	0	0	0	1	0	0	1	1	0	0	0	0	1	4.2	100	32	7.1	247	35000	0.139	12.2	7.14	5.5	2.32	5.5	4.47
373	1	89	127	79	48	80	0	0	1	0	1	0	1	0	0	0	0	0	1	1	0	0	0	0	0	0	0	0	0	1	0	0	0	0	0	0	4.21	135	43	22.3	209	1759	6	195	9	6.4	1.96	50.48	4.05
374	1	68	118	70	48	68	0	0	1	0	0	1	0	0	0	0	0	0	0	4	0	1	0	0	0	0	1	1	0	1	1	0	0	0	0	1	4.44	142	41.2	5.94	147	857.9	2.34	18.4	7.07	5.7	0.97	5.71	4.21
375	1	55	111	84	27	78	1	1	1	0	0	0	0	0	0	0	0	0	0	1	0	1	0	1	0	0	0	0	0	1	1	0	0	0	0	1	3.88	126	37.9	7.31	220	177.6	0.452	223	5.3	5.3	2.63	1.81	4.01
376	1	46	125	80	45	83	1	0	1	1	0	0	0	0	0	0	0	0	0	1	0	1	1	0	0	0	1	0	0	1	1	0	0	0	0	1	4.93	153	45.1	9.63	189	400	3.76	175.9	5.5	5.1	0.37	31.47	4.37
377	1	49	126	80	46	80	1	0	1	1	1	0	0	0	0	0	0	0	0	1	0	1	0	1	1	0	0	0	0	1	1	0	0	0	0	0	4.14	137	38.7	8.78	110	49.7	6.84	293.6	5.22	5.2	1.12	10.95	4.4
378	0	79	150	90	60	120	0	0	1	0	0	0	0	0	0	0	0	0	0	1	0	1	1	0	1	0	1	0	0	1	1	0	0	0	0	1	4.41	127	37.4	4.22	94	134.6	1.29	17.2	5.5	5.5	0.29	0.2	3.99
379	1	58	130	78	52	80	1	0	1	0	0	0	1	0	0	0	0	0	0	1	0	1	0	0	1	0	0	0	0	1	1	0	0	0	0	1	4.33	134	38.8	11.2	202	125.6	10	242	8.18	6.5	0.93	10.5	5.06
380	0	69	148	88	60	135	0	0	1	1	1	0	1	0	0	0	0	0	0	4	0	0	0	0	0	0	0	0	0	1	1	0	1	0	0	0	4.33	122	36.5	11.59	270	3795	0.264	35.5	19.91	6.4	2.01	94.44	4
381	1	64	40	22	18	60	0	0	1	1	0	0	1	0	0	0	0	0	0	4	0	0	0	0	0	0	0	0	0	0	0	0	1	1	0	0	4.54	135	43	22.3	209	1759	5	197	8	6.3	1.85	55.77	4.08
382	0	82	144	112	32	94	0	0	1	0	1	0	0	0	0	0	0	1	0	1	1	1	1	0	0	0	0	0	0	1	1	0	0	0	0	0	3.49	105	32.3	6.26	124	290.8	9.61	145.4	4.78	5	1.14	7.21	4.34
383	1	41	110	70	40	68	0	0	1	1	0	0	0	0	0	0	0	0	0	4	0	1	0	0	0	0	0	0	0	1	1	0	0	0	0	0	4.89	147	41.6	10.45	220	98.7	0.819	82.4	6.2	5.2	2.41	3.59	3.79
384	1	68	150	82	68	81	0	0	1	0	1	0	1	0	0	0	0	0	0	2	0	1	0	1	0	0	1	0	1	1	1	0	0	0	0	0	4.94	145	40.5	5.11	100	1276	10	78.5	12.52	9	1.61	36.65	4.02
385	1	63	97	75	22	85	1	0	1	1	0	0	0	0	0	0	0	0	0	1	0	1	1	0	0	0	0	1	0	1	1	0	0	0	0	1	4.19	122	36.5	15.06	175	20.2	6.89	376.6	6.9	5.5	0.88	18.27	4.6
386	1	73	129	89	40	83	0	0	1	0	1	0	0	0	0	0	0	0	0	1	0	0	0	0	0	0	0	0	0	1	1	0	0	0	0	0	4.59	140	42.3	5.72	201	643	2.11	90.5	5.83	5.8	4.3	7.42	3.8
387	1	64	102	50	52	60	1	1	1	0	0	0	0	0	0	0	0	0	0	1	0	1	1	0	0	0	1	0	0	1	1	0	0	0	0	1	3.69	72	26.1	6.82	272	156.9	9.64	16.5	6.2	5.2	1.35	8.88	4.59
388	1	77	128	96	32	85	0	0	1	0	0	0	1	0	0	0	0	0	0	1	0	1	0	0	0	0	1	0	0	1	1	0	0	0	0	1	3.65	117	34.7	5.87	149	280.7	5.55	227.5	12.9	6.1	1.77	57.1	4.1
389	0	62	180	90	90	71	0	0	1	1	1	0	0	0	0	0	0	0	0	1	1	1	0	1	0	0	0	0	0	1	1	0	0	0	0	1	4.2	130	37.6	6.53	129	206.1	1.23	48	5.34	5.8	0.96	2.63	3.66
390	1	67	140	90	50	61	1	0	1	1	1	0	0	0	0	0	0	0	0	2	0	0	0	0	1	0	1	0	0	1	1	0	0	0	0	1	4.06	127	37.7	16.95	246	675.3	0.337	50.2	5.69	5.6	0.99	4.3	4.45
391	1	78	120	70	50	60	0	0	1	0	1	0	0	0	0	0	0	0	0	2	0	1	0	0	1	0	1	1	0	1	1	0	0	0	0	0	4.69	140	40.5	15.89	232	961.6	5.28	180.1	12.2	6.4	0.6	5.2	3.76
392	1	41	93	56	37	56	0	0	1	1	0	0	0	0	0	0	0	0	0	1	0	0	0	0	0	0	0	0	0	1	1	0	0	0	0	1	5.17	160	46.3	7.84	150	85	0.071	80.8	5.1	5.1	0.45	3.07	4.17
393	1	44	96	59	37	111	1	0	1	0	1	0	0	0	0	0	0	0	1	1	0	1	0	0	0	0	0	0	0	1	1	0	0	0	0	1	4.37	140	40.7	24.05	277	38.6	8.78	448.9	5.3	5.3	0.61	19.57	4.35
394	1	57	110	75	35	69	1	0	1	0	1	0	0	0	0	0	0	0	0	1	0	1	0	1	0	0	0	0	0	1	1	0	0	0	0	1	4.27	134	38.9	6.09	212	68.9	0.09	22.3	10.16	6.7	0.35	0.97	3.26
395	0	85	118	70	48	70	0	0	1	1	1	0	0	0	0	0	0	0	0	1	0	1	0	1	1	0	1	0	0	1	1	0	0	0	0	1	3.41	104	30.9	6.32	154	6953	8.49	122.8	4.78	4.9	1.08	6.82	4.53
396	1	45	105	56	49	96	1	0	1	1	1	0	1	0	0	0	0	0	0	1	1	1	0	0	1	0	0	0	0	1	1	0	0	0	0	1	5.58	169	47.5	8.86	161	12	1.83	80.1	7.01	6.2	0.84	27.97	3.97
397	1	52	115	80	35	60	0	0	1	0	0	0	0	0	0	0	0	0	0	1	0	1	0	0	0	0	0	0	0	1	1	0	0	0	0	1	4.56	131	38.3	10.45	198	85.9	2.82	35.6	5.9	5.9	0.48	56.96	3.69
398	0	71	110	80	30	80	0	0	1	1	0	0	1	0	0	0	0	0	0	2	0	1	0	1	0	0	1	0	1	1	1	0	0	0	0	0	3.63	115	32.2	5.55	195	781.5	0.252	22.2	15.04	10.9	0.81	10.6	4.15
399	1	51	128	78	50	78	1	0	1	1	1	0	0	0	0	0	0	0	0	1	1	1	0	0	0	0	0	0	0	1	1	0	0	0	0	1	4.65	143	38.7	6.82	275	310.9	0.332	42.7	5.01	5	1.54	7.56	4.06
400	1	71	88	60	28	124	1	0	1	0	0	0	0	0	0	0	0	0	1	4	0	1	0	0	1	0	1	0	0	1	1	0	1	1	1	0	4.93	156	44.4	11.67	194	874.5	10	1056.1	6.8	5.8	1.35	146.9	4.3
401	1	68	172	103	69	98	0	1	1	1	1	0	0	0	0	0	0	0	0	1	1	1	0	1	0	0	1	0	0	1	1	0	0	0	0	1	4.18	139	39.2	9.76	272	560.8	3.75	143.4	7.3	5.3	1.18	42.96	3.49
402	1	63	135	85	50	40	1	0	1	0	1	0	1	0	1	0	0	0	0	1	0	1	0	0	1	0	1	1	1	1	1	0	0	0	0	0	4.06	138	38.4	16.67	279	104.8	10	356.2	4.37	6.5	2.33	132.99	4.49
403	1	68	158	85	73	82	0	0	1	0	0	0	1	0	0	0	0	0	1	3	0	1	0	0	1	1	1	1	1	1	1	0	0	0	0	0	4.12	117	32.7	8.33	199	4006	4.65	92.6	11.29	10.3	2.83	82.46	4.43
404	0	76	117	76	41	90	0	0	1	0	1	0	0	0	1	0	0	0	1	2	0	1	0	0	0	0	1	0	0	1	1	0	0	0	0	1	3.63	112	31.1	10.66	68	35000	10	68.2	5.97	5.9	1.76	91.6	4.3
405	1	52	154	106	48	102	1	1	1	1	1	0	0	0	0	0	0	0	0	1	0	1	0	1	0	1	1	0	1	1	1	0	0	0	0	1	5.12	161	43.9	12.66	210	10	2.26	151.5	9.42	8.6	0.48	46.97	4.35
406	1	63	122	78	44	93	0	0	1	0	1	0	0	0	0	0	0	0	0	1	0	1	0	0	0	0	0	0	0	1	1	0	0	0	0	1	5.16	144	44.5	7.36	199	184	0.02	16.2	6.1	5.6	1.06	1.48	3.82
407	1	73	125	70	55	102	0	0	1	0	0	0	1	0	0	0	0	0	0	1	0	1	1	0	0	0	1	0	1	1	1	0	0	0	0	1	4.43	122	37.2	8.83	126	94.2	1.82	28.7	8.79	8.6	2.86	86.57	4.08
408	0	65	137	87	50	86	0	0	1	0	0	0	0	0	0	0	0	0	0	1	0	1	1	0	0	0	0	1	0	1	1	0	0	0	0	1	3.78	118	34.1	9.23	301	647.8	2.55	121.1	5.6	5.6	1.53	5.66	3.77
409	1	56	160	119	41	100	1	0	1	1	1	0	1	0	0	0	0	0	0	2	0	1	0	1	1	1	1	1	1	1	1	0	0	0	0	1	4.32	136	39.2	10.14	204	2239	0.268	13.3	13.6	10	1.75	5.58	4.28
410	1	62	123	86	37	125	1	1	1	0	0	1	1	0	0	0	0	0	0	2	0	1	0	0	1	0	1	1	1	1	1	0	0	1	1	0	3.73	131	36.8	8.2	179	2620	5.06	129	14.9	10.2	0.79	6.59	4.49
411	1	63	142	85	57	60	1	0	1	0	0	0	0	0	0	0	0	0	0	1	0	1	1	0	0	0	0	0	0	1	1	0	0	0	0	1	4.05	128	37.9	16.03	227	365	0.585	61.1	5.5	5.5	0.23	1.61	4.34
412	1	74	102	54	48	42	1	1	1	1	1	0	0	0	0	0	0	0	0	1	0	1	0	0	1	0	1	1	0	1	1	0	0	0	0	1	3.65	117	32.9	10.6	180	272.1	0.039	251.7	4.81	6.2	1.29	77.46	3.96
413	1	41	94	65	29	95	1	1	1	0	1	0	0	0	0	0	0	0	1	4	0	1	0	0	1	1	1	1	0	1	1	1	1	1	1	0	5.65	173	47.4	17.02	231	1493	10	825	9.43	5.7	0.66	202.78	3.96
414	1	58	130	86	44	53	0	0	1	0	1	0	1	0	0	0	0	0	0	4	0	1	0	1	0	0	0	0	1	1	1	0	0	0	0	1	5.01	153	43.3	11.31	212	29.9	2.47	67.6	8.15	9.7	0.4	26.96	4.3
415	1	59	137	82	55	77	1	1	1	1	1	0	0	0	0	0	0	0	0	1	0	1	1	0	0	0	1	0	0	1	1	0	0	0	0	1	4.27	142	38.8	11.49	168	121.2	0.592	19.2	8.1	5.2	1.35	8.88	3.65
416	1	74	124	72	52	54	1	1	1	0	0	0	0	0	0	0	0	0	0	3	0	1	0	1	1	0	1	0	0	1	1	0	0	0	0	1	3.74	124	33.9	10.2	191	794.3	9.72	200.4	4.25	4.9	1.19	27.02	4.11
417	0	79	145	89	56	72	0	0	1	0	1	0	0	0	0	0	0	0	1	1	1	1	0	1	1	0	0	0	0	1	1	0	0	0	0	1	4.1	129	36.5	10.1	245	97.8	0.71	185.6	8.3	5.7	2.72	2.21	3.99
418	0	52	140	70	70	60	1	1	1	1	0	0	0	0	0	0	0	0	0	1	0	1	0	0	0	0	0	0	0	1	1	0	0	0	0	1	3.89	134	36.2	5.38	221	249	0.066	15.6	4.09	4.7	1.11	2.44	4.65
419	1	70	98	62	36	85	1	1	1	1	0	0	1	0	0	0	0	0	0	1	0	1	0	0	0	1	0	0	1	1	1	0	0	0	0	1	4.04	146	40	7.4	204	236.8	2.24	133.4	14.63	10.8	3.1	1.57	4.03
420	1	48	120	70	50	68	1	1	1	1	0	0	0	0	0	0	0	0	0	1	0	0	0	1	0	0	0	0	0	1	1	0	0	0	0	0	4.33	138	39.9	8.3	181	73.8	0.656	73.1	5.08	5	1.42	5.89	4.31
421	0	58	84	61	23	60	0	0	1	0	1	0	0	0	0	0	0	1	0	1	0	1	0	1	1	0	0	1	0	1	1	0	0	0	0	1	3.84	127	36.1	8.81	330	341	7.67	325.9	7.96	5.1	0.4	10.32	4.56
422	1	83	87	51	36	61	1	1	1	0	0	1	0	0	0	0	0	0	0	2	0	0	0	0	1	0	1	0	0	1	1	0	1	0	0	1	3.93	124	34.6	15.13	368	3419	5.83	347.9	4.43	5.2	1.35	52.28	4.56
423	1	83	90	50	40	75	1	1	1	0	0	1	0	1	0	0	0	1	1	4	0	0	0	0	0	0	1	0	0	1	1	0	1	0	0	0	2.29	76	22.4	15.51	503	12132	0.48	196	11	5.7	0.26	71.51	4.7
424	0	45	120	70	50	70	0	0	1	0	1	0	0	0	0	0	0	0	0	1	1	1	0	0	1	0	0	0	0	1	1	0	0	0	0	1	4.37	138	36.6	13.38	240	41.7	1.43	74.7	6.5	4.7	1.24	6.16	4.16
425	1	47	112	76	36	67	1	0	1	1	1	0	0	0	0	0	0	0	0	1	0	1	0	1	0	0	1	0	0	1	1	0	0	0	0	1	5.19	158	44.7	17.71	284	72.7	1.28	165.4	6.2	5.6	0.46	13.17	4.09
426	1	64	116	68	48	92	1	1	1	0	0	0	0	0	0	0	0	0	0	1	0	1	0	1	0	0	0	0	0	1	1	0	0	0	0	1	4.26	133	37.7	11.24	172	116.9	5.69	249.3	7.1	5.5	0.89	5.01	3.99
427	0	58	161	83	88	106	0	0	1	1	0	1	0	0	0	0	0	0	0	4	0	1	0	0	1	0	1	0	0	1	1	0	1	0	0	0	3.82	124	35.7	11.7	242	711.8	0.779	70	5.6	5.8	0.59	1.19	4.1
428	0	80	147	96	51	76	1	0	1	0	0	0	1	0	0	1	0	0	0	1	0	1	1	0	0	0	1	0	0	1	1	0	0	0	0	1	3.66	112	32.9	5.74	201	300.4	0.99	118.6	8	6.3	1.13	0.71	4.54
429	1	64	154	98	56	65	1	1	1	0	1	0	1	0	0	0	0	0	0	1	0	1	0	1	0	0	0	0	1	1	1	0	0	0	0	1	4.83	157	44	8.85	162	333.1	0.969	92.9	11.13	8.6	0.42	137.5	3.79
430	1	83	168	94	74	69	1	0	1	0	1	1	0	0	0	0	0	0	1	4	1	1	1	0	1	0	1	0	0	1	1	0	1	0	0	1	3.57	110	31.3	10.55	213	1860	10	126.1	5.1	5.1	0.97	39.54	4.42
431	1	47	157	107	50	63	1	1	1	0	0	0	0	0	0	0	0	0	0	1	0	1	0	1	0	0	1	0	0	1	1	0	0	0	0	1	5.34	166	45.9	14.72	216	16.7	2.23	253	6	5	0.24	1.96	4.42
432	1	72	140	100	40	72	0	0	1	0	1	1	0	0	1	1	0	0	1	4	1	1	0	0	0	0	1	0	0	1	1	0	1	0	0	0	3.73	119	35	4.47	162	35000	0.052	17.1	4.26	6.1	12.1	14.18	4.89
433	1	63	137	72	65	86	1	0	1	0	1	0	0	0	0	1	0	0	0	1	0	1	0	1	0	0	1	0	0	1	1	0	0	0	0	0	4.5	146	39.2	9.3	143	452.9	0.25	35.9	5.05	5	0.56	1.9	3.48
434	1	43	70	50	20	43	1	0	1	1	0	0	1	0	0	0	0	0	1	4	0	1	0	0	0	1	0	0	1	1	1	0	0	0	0	1	3.71	113	32.4	15.1	306	173.6	2.17	69.7	12.9	6.1	0.61	31.54	3.25
435	1	48	114	87	27	89	1	1	1	1	0	0	0	0	0	0	0	0	0	1	0	1	1	0	0	0	1	0	0	1	1	0	0	0	0	1	4.79	149	42.8	15.18	268	27.5	8.56	254	6.8	6.3	5.8	21.39	3.5
436	1	79	101	68	33	75	1	0	1	0	1	0	1	0	0	0	0	0	0	1	0	1	1	1	0	0	1	1	0	1	1	0	0	0	0	1	4.4	139	37.6	11.09	166	115.3	10	391.7	8.8	6.6	1.17	43.95	4.4
437	1	80	146	87	59	97	1	1	1	0	0	0	0	0	0	0	0	0	1	2	1	1	0	1	0	0	1	0	0	1	1	0	0	0	0	1	4.23	132	42.3	8.78	221	968.8	1.76	34.4	4.88	6.1	0.52	2.99	3.85
438	1	83	150	90	60	65	1	0	1	0	1	1	0	0	0	0	0	0	1	1	0	1	1	0	0	0	1	1	0	1	1	0	0	0	0	1	4.13	131	39.6	10.92	195	384.9	6.16	248.3	5.3	5.3	0.8	65.81	4.1
439	1	44	135	73	62	97	1	0	1	0	1	0	0	0	0	0	0	0	0	1	1	1	1	0	0	0	0	0	0	1	1	0	0	0	0	1	4.98	145	44.2	11.56	284	18.2	9.87	333.2	7.3	5.8	1.72	5.56	3.89
440	0	70	109	63	46	87	1	0	1	0	0	0	1	0	1	0	0	0	0	1	0	0	1	0	0	0	1	0	1	1	1	0	0	0	0	1	3.7	115	37	12.88	185	1089	8.8	202.1	12.08	8.8	0.62	20.71	4.07
441	1	73	145	100	45	83	1	0	1	0	1	0	0	0	0	1	0	0	0	4	1	1	0	0	0	0	1	0	0	1	1	0	1	0	0	1	4.34	134	42.2	8.89	178	361.4	5.59	162.8	6.47	5.4	0.88	1.3	5.2
442	1	53	122	75	47	75	1	1	1	1	0	0	0	0	0	0	0	1	0	2	0	1	1	0	0	0	0	0	0	1	1	0	0	0	0	1	5.01	154	48.7	12.46	227	1300	3.78	103.2	7.3	5.9	0.35	1.59	4.69
443	0	71	90	54	36	90	0	0	1	0	1	0	0	0	0	0	0	0	1	1	0	1	1	0	1	0	1	1	0	1	1	0	1	1	0	0	4.29	129	41.7	18.59	235	6529	10	74.9	6.98	5.8	2.15	121.62	4.93
444	1	52	120	70	50	80	1	0	1	1	0	0	0	0	0	0	0	0	0	2	0	1	1	0	0	0	1	1	0	1	1	0	0	0	0	1	5.45	177	53.4	11.2	302	10	7.8	36.5	6.1	5.9	1.19	47.05	3.8
445	0	82	118	70	48	65	0	0	1	0	1	0	0	0	0	0	0	0	1	4	0	1	1	0	0	0	1	0	0	1	1	0	1	0	0	1	4.64	131	41	12.7	309	7228	3.67	192	5.6	5.6	0.65	51.19	5.39
446	1	48	178	95	83	75	0	0	1	0	1	0	0	0	1	0	0	0	1	1	1	1	0	0	1	0	0	0	0	1	1	0	0	0	0	1	3.31	102	33.2	8.24	236	35000	0.43	22.1	5.05	5	1.76	71.95	4.78
447	0	84	121	78	43	79	0	0	1	0	0	1	0	0	0	0	0	1	1	3	0	1	1	0	0	0	1	0	0	1	1	0	0	1	1	1	4.32	137	44.4	16.34	226	5336	10	322.6	5.9	5.9	1.39	1.66	6.88
448	1	36	128	93	35	85	0	0	1	0	0	0	0	0	0	0	0	0	0	1	0	1	0	0	0	0	0	0	0	1	1	0	0	0	0	1	6.05	186	57.6	22.47	253	143.2	0.889	96.9	6.2	5.4	1.83	112.26	4.32
449	1	75	85	53	32	70	0	0	1	0	1	0	1	0	0	1	0	0	1	4	1	0	0	0	0	0	0	0	1	1	1	0	1	1	1	0	3.43	112	36.9	8.94	112	10174	10	260	18.2	7.2	2.11	96.48	6.68
450	0	78	130	80	50	95	0	0	1	0	1	0	1	0	1	1	0	0	0	4	0	1	1	0	0	0	1	0	0	1	1	0	0	0	0	0	4.75	143	45.2	13.31	169	5412	10	48.7	20.1	7	1.04	71.58	4.37
451	1	62	132	88	44	71	1	0	1	0	0	0	0	0	0	0	0	0	0	1	0	1	1	0	0	0	0	1	0	1	1	0	0	0	0	1	4.32	135	41.6	6.26	272	329	2.4	79.7	4.93	4.9	1.49	64.08	4.32
452	1	37	107	72	35	70	1	0	1	1	0	0	0	0	0	0	0	0	0	1	1	0	1	0	0	0	0	0	0	1	1	0	0	0	0	0	4.23	141	41.4	12.1	236	50.6	1.72	145.3	6.09	5.6	0.53	12.66	4.46
453	1	57	126	78	48	80	1	0	1	0	0	0	0	0	0	0	0	0	0	3	0	1	1	0	0	0	0	0	0	1	1	0	0	0	0	1	4.8	144	45.9	8.97	319	107.3	6.47	11.2	6.2	5.2	4.59	48.6	4.66
454	1	60	112	68	44	78	1	0	1	0	0	0	0	0	0	0	0	0	0	1	0	1	1	0	1	0	1	1	0	1	1	0	0	0	0	1	4.89	143	45.9	10.49	246	488.9	5.55	355.3	6	5.1	0.96	3.71	4.14
455	0	67	63	42	21	125	0	0	1	0	1	0	0	0	1	0	0	0	0	4	0	0	0	0	0	0	0	0	0	1	1	0	1	0	0	0	3.59	107	35.1	17.23	155	3108	1.21	71.4	4.98	5.9	2.24	2.16	4.15
456	0	69	165	80	85	105	0	0	1	0	1	0	0	0	0	1	0	0	0	2	1	1	1	1	0	0	1	0	0	1	1	0	0	0	0	0	3.21	98	31.1	8.03	313	8970	1.84	12.1	7.2	5.2	6.02	77.2	4.12
457	1	70	124	81	43	71	1	0	1	0	0	0	0	0	0	1	0	0	0	1	0	1	1	0	0	0	0	0	0	1	1	0	0	0	0	1	3.79	120	37	7.11	137	785.4	5.45	116.7	6.2	5.5	0.88	3.23	3.92
458	1	35	120	80	40	75	0	0	1	1	0	0	0	0	0	1	0	0	0	1	0	1	1	0	0	0	1	0	0	1	1	0	0	0	0	1	5.2	152	46.8	10.77	164	1092	5.83	420.2	8.2	5.9	0.68	2.53	4.03
459	1	59	189	102	87	71	1	1	1	0	0	0	1	0	0	0	0	0	0	1	0	1	1	0	0	1	0	0	0	1	1	0	0	0	0	1	5.12	152	45.9	9.47	145	25.6	2.19	64	14.2	7.4	0.5	91.4	4.08
460	1	43	124	96	28	81	1	1	1	0	0	0	0	0	0	0	0	0	0	1	0	1	0	0	0	0	0	0	0	1	1	0	1	0	0	1	4.22	124	37.1	18.94	284	1193	10	909.9	7.1	5.5	1.19	58.3	3.83
461	1	77	116	71	45	70	1	0	1	0	0	0	0	1	0	0	0	0	0	1	0	0	0	0	0	0	0	0	0	1	1	0	0	0	0	1	4.06	128	40	12.24	164	2280	10	360.5	6.7	5.2	0.75	64.99	4.32
462	1	65	135	80	55	105	0	0	1	0	1	0	0	0	0	0	0	0	0	2	0	1	1	0	0	0	1	0	0	1	1	0	0	0	0	1	3.87	120	37.2	9.93	240	2305	3.74	6.07	7.7	5.9	2.81	99.45	4.26
463	1	65	108	61	47	65	0	0	1	0	0	1	1	0	0	1	0	0	0	1	0	1	1	0	0	0	1	0	0	1	1	1	0	0	0	0	3.5	114	36.1	8.81	146	4330	2.22	31.5	5.69	5.4	1.1	1.69	4.7
464	1	56	153	97	56	89	1	0	1	0	1	0	0	0	0	0	0	0	0	1	0	1	1	0	0	0	0	0	0	1	1	0	0	0	0	1	4.72	141	43.9	6.59	225	110.5	0.074	16.4	6.2	5.2	0.62	20.41	3.99
465	1	40	124	80	44	72	1	0	1	1	1	0	0	0	0	0	0	0	0	1	1	0	1	0	0	0	0	0	0	1	1	0	0	0	0	1	4.81	140	40.1	17.39	253	111.1	0.68	29.3	5.8	5.8	0.33	34.11	4.37
466	1	67	128	75	53	65	1	1	1	1	0	0	0	0	0	0	0	1	0	1	0	0	1	0	0	0	1	1	0	1	1	0	0	0	0	0	4.41	150	43.7	9.1	253	1588	2.56	102.3	7.2	5.7	1.11	3.2	3.77
467	0	65	135	80	55	60	0	0	1	0	1	0	0	0	0	0	0	0	0	1	0	0	0	0	0	0	0	0	0	1	1	0	1	0	0	0	3.91	120	35.9	6.1	193	260	0.518	126.7	5.4	5.5	0.33	3.21	4.18
468	1	70	145	86	59	112	1	0	1	0	0	0	0	0	0	0	0	1	0	4	0	1	1	0	0	0	1	0	0	1	1	0	1	0	0	1	3.73	116	35.2	11.46	281	7945	10	1576	5.06	5	1.77	17.09	4.12
469	1	49	98	62	36	72	0	0	1	0	0	0	0	0	1	0	0	0	1	4	0	0	0	0	0	0	0	0	0	1	1	0	0	0	0	0	3.87	127	37.9	12.1	245	668.3	0.559	48.8	9.7	5.9	2.01	2.43	4.8
470	1	60	131	86	45	65	1	0	1	0	1	0	0	0	0	0	0	0	0	1	0	1	1	0	0	0	0	1	0	1	1	0	0	0	0	1	4.95	152	46.3	8.83	214	88.2	0.313	25.1	5.78	5.7	0.66	2.79	4.02
471	0	80	108	64	44	101	0	0	1	1	1	0	0	0	0	1	0	0	1	1	0	1	0	0	0	0	0	0	0	1	1	0	0	0	0	0	2.79	86	26.9	13.24	200	181.1	0.167	92.9	5.05	5.2	4.45	8.48	3.72
472	1	89	128	70	58	70	0	0	1	1	1	0	0	0	1	0	0	0	0	2	0	1	1	0	1	0	0	1	0	1	1	0	0	0	0	0	4.13	126	39.4	8.22	196	178.8	1.21	29.3	8.3	6	3.62	36.39	4.42
473	1	78	182	112	70	85	1	1	1	0	1	0	0	0	0	1	0	0	0	1	0	1	1	0	1	0	1	1	0	1	1	0	0	0	0	1	3.77	120	36.5	7.92	227	318.9	0.726	69.8	5.59	5.8	1.49	27.94	4.18
474	1	70	144	76	68	58	1	0	1	0	1	1	0	0	0	0	0	1	0	1	0	1	1	0	0	0	1	1	0	1	1	0	0	0	0	1	3.86	121	37.9	10.67	197	1087	10	578.2	6.69	5	0.78	73.45	4.64
475	1	71	101	65	36	62	1	0	1	0	0	0	0	0	0	0	0	1	0	1	0	1	0	1	0	0	1	1	0	1	1	0	0	0	0	1	4.13	125	37.6	4.2	117	850.6	7.19	176.9	7.8	5.3	3.07	120.97	3.54
476	1	38	149	84	65	87	0	0	1	0	1	0	1	0	0	0	0	0	0	1	0	1	0	1	0	1	0	1	0	1	1	0	0	0	0	1	4.86	149	42.9	7.06	218	120.9	0.933	54.8	12.7	9.2	0.47	5.03	4
477	0	78	106	80	26	103	0	0	1	0	0	1	1	0	1	0	0	0	0	4	0	1	0	0	1	0	1	1	0	1	1	0	1	0	0	1	3.44	99	32	8.16	228	629.1	10	228.5	4.4	5.4	5.42	32.74	4.36
478	1	70	126	75	51	82	0	0	1	0	1	0	1	0	1	0	0	0	1	2	0	1	0	0	1	1	1	1	0	1	1	0	1	1	1	1	4.31	143	41.1	15.14	165	3322	10	171.9	15.23	6.8	1.07	203.94	4
479	1	61	100	60	40	57	0	0	1	0	0	0	0	0	0	0	0	0	0	1	0	1	1	0	0	0	0	1	0	1	1	0	0	0	0	1	4.39	132	39.2	10.6	295	784.7	3.29	158.9	5.6	5.6	1.26	7.1	4.59
480	1	53	110	73	37	98	1	0	1	1	1	0	0	0	0	1	0	0	0	2	0	1	0	1	0	0	0	0	0	1	1	0	0	0	0	0	4.25	129	39.6	11.2	226	766.2	6.97	221.6	10.8	5.9	1.49	5.83	4.54
481	1	79	146	78	68	87	1	0	1	0	0	0	0	0	1	0	0	1	0	2	0	1	0	0	0	0	1	0	0	1	1	0	0	0	0	1	3.84	130	38.3	9	180	94.3	0.111	112.5	5.9	5.1	0.6	3.3	4.15
482	1	59	120	80	40	120	1	0	1	0	0	0	0	0	0	0	0	1	0	2	0	1	1	1	0	0	1	0	0	1	1	0	0	0	0	1	4.32	128	41	12.07	253	563.6	10	143.2	5.8	5.8	0.53	1.07	4.6
483	1	38	132	80	52	86	1	0	1	0	0	0	0	0	0	0	0	0	0	2	0	1	0	0	1	0	0	0	0	1	1	0	0	0	0	0	5.06	154	48.2	14.99	214	37.5	9.99	1127.9	5.81	5.4	1.42	5.92	4.31
484	1	66	100	60	40	81	0	0	1	1	0	0	1	0	1	1	0	0	1	3	0	1	1	0	0	0	1	0	1	1	1	0	1	0	0	1	4.77	137	43.9	9.47	234	6031	9.65	55.1	22.1	8.9	0.58	155.94	4.03
485	1	63	138	89	49	80	1	1	1	0	0	0	0	0	0	0	0	0	0	1	0	1	1	1	1	0	0	0	0	1	1	0	0	0	0	1	4.47	136	41.4	9.58	242	306.4	2.86	221.3	6.6	5.7	2.05	20.71	3.71
486	1	51	108	72	36	82	1	0	1	0	0	0	0	0	0	0	0	0	0	2	0	1	1	0	1	0	1	1	0	1	1	0	0	0	0	1	4.41	145	43.9	16.69	231	145.3	10	1097	5.68	5.1	0.4	47.13	4.29
487	1	76	130	70	60	58	0	0	1	0	1	0	1	0	1	0	0	0	0	1	1	1	1	0	0	0	1	1	1	1	1	0	0	0	0	1	3.93	122	37.7	7.65	190	64.5	1.07	25.8	3.79	6.2	1.72	29.14	4.54
488	0	68	115	67	48	76	0	0	1	1	0	0	0	0	0	1	0	0	0	1	0	1	0	0	0	0	1	0	0	1	1	0	0	0	0	0	3.9	119	29.4	9.39	228	2080	5.15	266.8	9.8	5.5	1.63	5.3	3.94
489	0	52	126	90	36	71	0	0	1	1	1	0	0	0	0	0	0	0	0	1	1	1	1	0	0	0	1	0	0	1	1	0	0	0	0	1	4.71	137	33.3	6.69	160	625.7	1.47	84.1	6	5.4	0.53	89.68	4.17
490	1	64	97	60	37	75	1	0	1	0	0	0	0	0	1	0	0	0	0	1	0	1	1	0	0	0	0	0	0	1	1	0	0	0	0	0	3.76	120	29.5	8.41	231	241.3	9.88	375.8	5.8	5	2.63	32.07	4.75
491	1	42	138	86	52	85	1	0	1	0	0	0	0	0	0	0	0	1	0	1	0	1	1	0	0	0	0	1	0	1	1	0	0	0	0	1	5.2	147	46.4	6.78	272	13.4	2.8	113.8	6.3	6.2	1.26	58.46	4.12
492	0	57	137	86	51	85	0	0	1	0	0	0	0	0	0	0	0	0	0	1	0	1	1	0	0	0	0	0	0	1	1	0	0	0	0	0	4.76	141	44.6	7.63	260	389.9	5.07	282.2	5.8	5.8	1.55	1.79	5.07
493	1	66	120	60	60	75	1	0	1	1	1	0	0	0	0	0	0	0	0	1	0	1	1	1	0	0	0	0	0	1	1	0	0	0	0	1	4.29	128	41.1	15.21	244	100.9	2.12	47.5	7.95	5.1	1.25	16.43	4.54
494	1	45	133	71	62	65	1	0	1	0	1	0	0	0	0	0	0	0	0	1	0	0	0	0	0	0	0	0	0	1	1	0	0	0	0	0	4.79	147	44.7	12.63	183	15.9	6.64	128.1	5.6	4.8	2.1	0.1	3.36
495	0	76	140	70	70	98	0	0	1	0	1	0	0	0	0	1	0	1	0	2	1	1	1	0	0	0	1	0	0	1	1	0	0	0	0	1	3.84	111	35.6	7.57	210	12023	4.92	134.4	6.69	5.2	0.57	134.1	4.05
496	1	62	125	60	65	63	1	1	1	1	1	0	1	0	0	0	0	1	0	1	0	1	1	0	1	1	0	0	1	1	1	0	0	0	0	1	4.7	142	42.5	11.16	156	217.3	8.03	134.7	10.38	9.2	0.77	6.6	3.94
497	1	47	169	94	75	108	1	0	1	0	1	0	1	0	0	0	0	0	0	1	0	1	1	0	0	1	1	0	0	1	1	0	0	0	0	1	5.73	175	50.7	11.5	313	109.3	0.021	15.9	18.1	7.2	1.52	55.65	4.18
498	0	73	139	75	64	85	0	0	1	0	1	0	0	0	0	0	0	0	0	2	0	0	1	0	0	0	0	1	0	1	1	0	0	0	0	1	3.96	128	39.7	10.4	310	126.1	0.953	71.1	8.04	5.2	1.69	7.85	4.5
499	0	63	135	80	55	75	0	0	1	0	1	0	0	0	0	0	0	1	0	1	1	1	1	0	1	0	1	0	0	1	1	0	0	0	0	1	3.85	114	37.8	9.07	148	241.8	6.34	209.4	7.72	4.7	1.23	21.13	4.82
500	0	82	152	86	66	87	0	0	1	0	1	0	0	0	0	0	0	0	1	4	0	1	0	0	0	0	1	1	0	1	1	0	1	0	0	0	4.67	140	45.9	7.85	196	445.3	10	410.6	8.7	5.7	6.36	67.64	4.3
501	1	70	141	90	51	87	1	1	1	0	1	0	0	0	0	0	0	1	0	1	0	1	1	0	1	0	1	0	0	1	1	1	0	0	0	1	4.02	140	43.1	9.63	134	343.6	10	620	6.4	5.9	0.58	0.69	3.72
502	0	59	122	75	47	86	0	0	1	1	1	0	0	0	0	0	0	0	0	1	0	1	1	0	0	0	1	0	0	1	1	0	0	0	0	1	3.88	116	38.2	12.38	187	72.4	10	316.1	5.93	5.9	2.1	5.6	4.28
503	1	56	98	62	36	100	1	0	1	1	0	0	0	0	0	0	0	0	0	1	0	1	0	0	0	0	0	0	0	1	1	0	0	0	0	0	5.15	139	44.9	12.98	235	209.6	6.01	226.7	5.8	5.8	0.59	0.54	4.42
504	1	64	113	81	32	71	1	1	1	0	1	0	1	0	0	0	0	0	0	2	0	1	1	0	0	1	1	1	0	1	1	0	0	0	0	1	4.38	131	39.4	10.04	393	520	10	442.3	7.1	7.8	1.09	19.69	3.97
505	1	75	140	80	60	70	0	0	1	0	1	0	0	0	0	1	0	0	0	1	0	1	1	0	1	0	1	0	0	1	1	0	0	0	0	1	4.79	145	44.7	6.97	238	127.9	6.41	153	5.3	5.3	1.18	46.9	3.98
506	1	26	112	75	37	110	1	0	1	1	0	0	1	0	0	0	0	0	0	1	0	1	0	0	1	1	0	1	1	1	1	0	0	0	0	1	5.65	164	49.1	17.17	265	362	10	472	18.4	11.5	0.42	34.43	4.37
507	1	80	160	100	60	120	1	0	1	0	1	0	0	0	0	1	0	0	1	2	0	1	1	0	1	0	1	0	0	1	1	0	0	1	1	1	4.9	138	44	19.17	266	4969	10	122.2	5.6	5.6	1.22	211.02	4.14
508	1	44	153	100	53	85	0	0	1	1	0	0	0	0	0	0	0	0	0	1	0	1	1	0	0	0	0	0	0	1	1	0	0	0	0	1	4.34	136	43.9	12.04	288	371.6	4.5	205.8	6.5	5.2	0.6	1.78	4.38
509	1	63	150	70	80	80	1	0	1	0	1	0	1	0	1	0	0	0	0	1	1	1	1	1	0	0	0	0	1	1	1	0	0	0	0	1	4.28	129	40.8	12.66	174	36	6.81	96	12.68	7.9	0.76	12.3	3.68
510	0	77	108	50	58	90	0	0	1	0	1	0	1	0	0	0	0	0	0	1	0	1	1	1	0	0	1	0	1	1	1	0	0	0	0	1	4.07	119	38.3	13.9	206	287.7	0.641	60.4	12.8	11.1	1.37	1.11	4.56
511	1	71	135	80	55	85	0	0	1	0	1	0	0	0	0	0	0	0	0	1	0	1	1	0	0	0	0	0	0	1	1	0	0	0	0	1	4.23	135	43.4	12.9	147	49.3	0.451	67	7	4.8	0.82	1.96	4.18
512	1	65	104	84	20	69	0	0	1	0	0	0	0	0	0	0	0	1	0	1	0	1	0	0	1	0	0	1	0	1	1	0	0	0	0	0	4.49	145	47.2	15.27	215	172.6	9.57	279.8	8.9	5.9	1.69	1.33	4.2
513	1	44	133	94	39	79	1	1	1	1	1	0	1	0	0	0	0	0	0	2	0	1	1	0	1	0	1	1	0	1	1	0	0	0	0	1	4.88	148	46.7	8.38	170	1174	4.74	82.7	9.91	6	0.89	90.85	4.31
514	0	57	101	65	36	100	0	0	1	1	0	0	1	0	0	0	0	0	0	1	0	1	1	0	1	0	1	0	1	1	1	0	0	0	0	1	3.63	104	32.7	9.14	213	4820	10	66.7	17.8	8.8	1.98	19.71	4.59
515	0	56	160	100	60	85	0	0	1	1	1	0	0	0	0	0	0	0	1	1	0	1	1	0	1	0	1	1	0	1	1	0	1	0	0	1	4.42	134	41.4	8.17	287	4088	8.25	248.4	6.15	4.8	0.66	38.4	4.78
516	1	57	131	79	52	90	0	0	1	1	1	0	0	0	0	0	0	0	0	2	0	1	1	1	0	0	1	0	0	1	1	0	0	0	0	1	4.38	130	38.4	7.33	130	454.5	1.44	50	5.88	5.8	1.13	4.06	3.87
517	1	57	81	53	28	137	0	0	1	0	0	0	0	0	0	0	0	0	1	4	0	1	0	0	0	0	1	1	0	1	1	1	1	0	0	0	3	108	31	19.71	256	6890	5.78	342.8	6.5	4.9	1.97	73.33	4.7
518	1	87	150	60	90	75	1	0	1	0	1	1	0	0	0	0	0	0	0	1	0	1	1	0	0	0	1	0	0	1	1	1	0	0	0	1	4.15	123	38.7	8.57	199	1308	10	340.8	5.52	5.5	1.72	2.11	4.22
519	0	77	165	75	90	80	0	0	1	0	1	0	0	1	0	1	0	0	0	2	0	1	0	1	0	0	1	0	0	1	1	0	0	0	0	1	4.24	131	41.7	10.97	252	134.1	3.49	89.2	6.2	4.8	3.69	36.07	3.8
520	1	82	105	70	35	58	0	0	1	0	0	1	0	0	0	0	0	0	1	4	1	1	1	1	1	1	1	1	1	1	1	1	1	1	1	1	4.81	136	44.5	12.68	168	10875	10	42.9	6.86	5	4.33	251.47	5.58
521	1	71	97	62	35	66	1	0	1	0	1	0	0	0	0	0	0	0	0	2	0	0	1	0	0	0	0	0	0	1	1	0	0	0	0	1	4.67	124	40.9	5.94	172	158	0.011	15.8	5.22	5.5	2.16	0.62	4.03
522	1	47	126	85	41	75	0	0	1	0	1	0	0	0	0	0	0	0	0	4	0	1	0	1	1	0	0	0	0	1	1	0	0	0	0	0	4.53	136	42.1	8.68	214	165.3	4.94	72.5	6.45	5.6	1.24	7.88	4.61
523	1	79	130	80	50	70	0	0	1	1	1	1	1	1	0	0	0	0	0	2	0	0	0	0	1	1	1	1	0	1	1	0	1	0	0	1	4.51	140	42.2	8.51	173	488.4	2.61	87.2	6.5	6.6	0.17	151.9	3.82
524	0	71	135	86	49	86	1	0	1	0	0	0	1	0	0	0	0	0	0	2	0	1	1	0	0	0	1	0	1	1	1	0	0	0	0	1	3.71	108	34.7	10.24	322	983.5	2.26	41.6	7.4	8.8	1.2	44.17	4.23
525	1	59	140	70	70	65	1	0	1	0	1	0	0	0	0	0	0	1	0	1	0	1	0	0	1	0	0	0	0	1	1	0	0	0	0	1	4.49	140	43.8	7.33	181	75.3	0.994	60.9	4.9	4.8	1.26	15.47	4.42
526	1	58	130	80	50	85	1	0	1	0	1	0	1	0	0	0	0	0	0	1	0	1	0	0	1	0	1	1	1	1	1	0	0	0	0	1	4.33	134	41	12.56	149	217.8	6.89	205.1	7.55	6.4	5.12	1.32	3.89
527	1	65	118	70	48	70	1	0	1	0	1	0	0	0	0	0	0	1	0	1	1	0	0	0	0	0	0	0	0	1	1	0	0	0	0	1	3.9	112	36.8	17.78	160	644.9	1.03	69	9.39	5.8	1.3	3.81	3.86
528	1	53	90	60	30	45	1	1	1	0	0	0	0	0	0	0	0	0	0	2	0	0	0	0	0	0	0	0	0	1	1	0	0	0	0	1	4.45	138	43	11.48	245	10	3.77	102	7.8	5.5	1.33	6.43	4.47
529	0	58	112	68	44	64	1	0	1	0	0	0	0	0	0	1	0	0	0	1	0	1	0	0	1	0	1	0	0	1	1	0	0	0	0	1	3.97	119	38.4	7.2	264	743.9	1.56	334.3	5.2	5.2	1.12	0.46	3.2
530	1	35	122	73	49	101	1	1	1	1	0	0	0	0	0	0	0	0	0	2	0	1	0	0	0	0	0	0	0	1	1	0	0	0	0	1	5.16	163	50	10.16	208	278.3	1.86	21.4	6.17	5.2	5.46	1.91	4.47
531	1	51	140	83	63	87	1	0	1	0	0	0	0	0	0	0	0	0	0	1	0	1	0	0	1	0	1	1	0	1	1	0	0	0	0	1	5.33	161	49.4	14.74	280	10	10	222.6	6.26	5.5	0.77	0.96	3.45
532	1	58	165	107	58	110	1	0	1	1	0	0	1	0	0	0	0	1	0	2	0	1	0	0	1	0	1	1	0	1	1	0	0	0	0	1	5.38	143	45.9	7.31	324	3845	0.693	15	10.9	9.5	2.88	12.18	4.38
533	1	53	120	80	40	85	1	0	1	1	1	0	0	1	0	0	0	1	1	1	1	1	0	0	0	0	1	0	0	1	1	0	0	0	0	1	4.48	134	39.6	10.86	141	497.6	10	384.7	5.24	5.3	0.88	83.66	3.89
534	0	71	126	90	36	69	0	0	1	0	0	0	0	0	0	0	0	0	0	1	0	1	0	0	1	0	1	0	0	1	1	0	0	0	0	1	3.81	110	35.9	10.87	270	91.7	1.77	29	6	5.3	0.96	0.79	4.14
535	1	67	118	75	43	50	0	0	1	0	1	0	0	0	1	0	0	0	0	1	0	1	1	0	0	0	1	1	0	1	1	0	0	0	0	1	2.45	83	27.6	5.32	106	231	8.46	230.9	6	5.5	0.72	0.55	3.87
536	1	59	150	105	45	75	1	0	1	1	1	0	0	0	0	0	0	0	1	1	1	1	0	0	1	0	0	0	0	1	1	0	0	0	0	1	4.15	116	36.9	9.26	287	1534	10	447.9	5	4.9	0.85	2.84	4.36
537	0	64	95	63	32	70	0	0	1	0	1	0	0	0	0	0	0	0	0	1	0	1	0	0	0	0	1	0	0	1	1	0	0	0	0	1	3.88	115	35.3	10.37	211	334.5	6.97	204.9	5.5	5	2.52	14.5	3.8
538	1	51	127	86	51	75	1	0	1	0	1	0	0	0	0	0	0	1	0	1	0	1	0	0	0	0	0	0	0	1	1	0	0	0	0	1	5.33	148	48.4	10.1	222	22.4	1.35	49.8	6.06	5.1	0.34	5.01	4.26
539	1	49	130	100	30	75	1	0	1	1	1	0	1	0	0	0	0	0	0	1	1	1	0	0	1	0	0	0	0	1	1	0	0	0	0	1	5.43	172	49.5	13.01	194	35.3	0.659	55.8	5.71	5.8	0.46	15.5	4.06
540	1	55	105	60	45	68	1	0	1	0	1	0	0	0	0	0	0	0	0	1	0	1	1	0	0	0	0	0	0	1	1	0	0	0	0	0	3.72	119	37.1	9.62	158	544.4	6.63	257.6	5.67	5.7	0.19	12.1	4.05
541	1	58	140	93	47	110	1	1	1	0	1	0	1	0	0	1	0	0	0	1	1	1	0	0	1	0	0	1	0	1	1	0	0	0	0	1	4.96	159	48.6	9.9	218	84.1	9.26	476.1	9.26	6.6	0.65	0.7	3.95
542	1	72	146	85	61	68	1	0	1	0	1	0	1	0	0	1	0	0	0	1	0	1	0	0	1	0	0	0	0	1	1	0	0	0	0	1	4.19	129	38.2	7.43	278	967.7	0.842	57.3	6.7	7	1.25	81.55	4.2
543	1	64	126	71	55	105	1	0	1	0	1	1	0	0	1	0	0	0	0	2	1	1	0	0	1	0	1	1	0	1	1	0	0	1	1	1	4.61	139	44.3	10.17	199	190.7	10	793.1	6.9	5.3	1.83	4.36	4.05
544	0	71	135	85	50	63	0	0	1	0	1	0	0	0	1	0	0	0	0	1	1	1	1	0	0	0	1	0	0	1	1	0	0	0	0	1	4.18	125	38.2	8.97	267	739.2	1.74	137.9	6.37	5.8	1.35	50.25	3.66
545	0	71	143	75	68	90	1	0	1	1	1	1	1	0	1	0	0	0	0	1	0	1	0	1	0	0	1	0	1	1	1	0	1	0	0	1	4.11	130	39	11.85	253	395.5	10	116.4	22.57	12.6	1.01	36.43	4.2
546	0	66	128	93	35	97	0	0	1	1	1	0	1	0	0	0	0	0	0	1	0	1	0	1	0	0	0	0	1	1	1	0	0	0	0	1	3.97	115	37.1	10.62	157	128.8	6.2	145.8	8.42	7	1.82	1.08	3.65
547	1	67	149	100	49	66	0	0	1	1	1	0	0	0	1	0	0	0	0	1	1	1	0	1	1	0	0	1	0	1	1	0	0	0	0	1	4.75	144	45.2	6.8	220	457	0.592	30.8	5.25	5.2	1.3	134.78	3.98
548	1	56	115	77	38	91	1	1	1	0	0	0	0	0	0	0	0	0	0	2	0	1	0	0	1	0	1	1	0	1	1	0	1	0	0	1	4.01	125	40.5	15.62	207	2773	8.06	160.9	6.44	5.3	0.98	245.61	4.2
549	1	77	153	91	62	83	1	0	1	0	1	0	0	0	0	0	0	1	0	1	0	0	0	1	1	0	0	1	0	1	1	0	0	0	0	1	4.57	136	43.3	8.04	121	188.2	6.89	192.5	4.83	4.8	1.1	13.98	4.6
550	1	70	121	77	44	85	0	0	1	1	1	0	0	0	1	0	0	0	0	2	0	1	0	0	1	0	1	1	0	1	1	0	0	0	0	1	4.89	147	47.1	10.42	176	558.5	0.829	80.9	8.81	5.8	1.72	91.97	4.01
551	1	65	125	79	46	108	1	0	1	0	0	0	1	0	0	0	0	1	0	4	0	1	0	0	0	1	1	1	1	1	1	0	1	0	0	1	4.12	121	38.8	14.65	122	1089	10	725	25.47	10.7	2.29	84.61	4.48
552	1	50	135	91	44	81	0	0	1	0	1	0	1	0	0	0	0	0	0	1	0	1	0	0	1	1	0	1	0	1	1	0	0	0	0	1	4.99	160	49.8	20.41	231	51.6	4.64	60.6	8.9	6.5	1.02	10.24	3.86
553	0	62	74	59	15	121	0	0	1	0	0	0	0	0	1	0	0	0	1	4	0	0	0	0	0	0	1	0	0	1	1	0	1	1	0	1	5.47	154	47.6	13.39	239	12495	10	151	6	5.5	4.14	83.76	3.2
554	1	25	124	74	50	96	0	0	1	0	0	0	1	0	0	0	0	0	0	1	0	1	0	0	1	0	1	1	1	1	1	0	0	0	0	1	4.3	124	37.6	9.34	207	45.5	5.44	205.8	10.65	9.1	14	12.99	4.28
555	0	57	120	80	50	80	0	0	1	1	1	0	0	0	1	0	0	0	0	2	0	1	0	0	1	0	0	0	0	1	1	0	0	0	0	0	3.51	110	35.1	10.41	371	527.5	1.98	57.6	5.5	5.6	4.31	25.67	3.64
556	0	63	100	58	42	72	0	0	1	0	1	0	0	0	0	0	0	1	0	2	0	1	0	0	1	0	1	1	0	1	1	0	0	0	0	0	3.29	108	34.1	10.34	247	49.1	4.28	193.8	5.04	5.1	2.89	1.41	4.18
557	1	31	152	96	56	69	0	0	1	1	1	0	1	0	0	0	0	0	0	1	0	1	0	0	1	1	0	0	1	1	1	0	0	0	0	1	5.54	164	46.1	10.38	362	10	2.58	204.6	15.7	10.6	1.03	61.58	4.43
558	0	74	127	71	56	99	0	0	1	0	0	0	1	0	0	0	0	0	0	2	0	1	0	0	1	0	1	0	1	1	1	0	0	0	0	1	3.52	103	34.5	5.97	140	7462	0.134	9.2	9.1	6.5	2.2	203.19	3.78
559	0	88	162	108	54	102	0	0	1	0	1	0	0	0	1	0	0	0	0	4	0	1	0	0	0	0	1	0	0	1	1	0	1	0	0	1	4.2	125	39.7	10.83	165	4777	10	558	7.88	5.4	1.2	60.7	4.54
560	1	41	132	93	39	83	1	0	1	1	1	0	0	0	0	0	0	0	0	1	0	1	0	0	1	0	0	0	0	1	1	0	0	0	0	1	5.67	162	50.9	11.61	251	34.8	4.71	134.2	6.54	4.9	0.6	19.79	4
561	1	76	112	74	38	100	1	0	1	0	0	0	0	0	0	0	0	0	0	4	0	1	0	0	1	0	1	1	0	1	1	0	1	0	0	1	4.07	124	39.7	12.32	183	5390	1.99	130.6	8.51	5.5	1.21	40.89	3.91
562	1	76	78	43	35	120	0	0	1	0	1	0	0	0	0	0	0	1	0	2	0	1	0	0	1	0	1	1	0	1	1	0	1	0	0	0	4.76	146	45.1	9.27	91	3592	6.53	471	5.5	5	0.73	6.12	4.21
563	1	73	146	86	60	67	1	1	1	0	1	0	0	0	0	0	0	0	0	4	0	1	0	0	0	0	0	0	0	1	1	0	0	0	0	1	4.62	152	45.1	6.41	69	25.5	0.99	62	8.1	5.6	4.09	74.46	4.11
564	1	78	107	60	47	66	0	0	1	0	0	0	0	0	0	1	0	0	0	1	0	1	1	0	0	0	0	1	0	1	1	0	0	0	0	1	3.9	121	38	8.28	190	989.2	3.02	95.6	5.05	5	2.43	15.06	4.44
565	1	47	131	60	71	85	0	0	1	1	0	0	1	0	0	0	0	0	0	1	0	1	0	0	1	0	0	0	0	1	1	0	0	0	0	0	4.73	145	45.4	11.82	262	10	3.81	26.7	6.66	6.3	2.59	34.96	4.35
566	1	70	130	80	50	65	0	0	1	1	1	0	0	0	1	0	0	0	0	1	0	1	1	0	1	0	0	1	0	1	1	0	0	0	0	1	4.84	148	46.4	11.84	145	289.2	8.69	290.7	5.75	4.9	0.63	0.56	3.83
567	1	51	130	80	50	90	1	1	1	0	0	0	0	0	0	0	0	0	0	1	0	1	0	0	1	0	1	1	0	1	1	0	0	0	0	1	4.35	137	43.5	8.98	193	275.6	10	413.8	5.4	5.2	1.01	22.71	4.37
568	0	72	122	65	57	62	0	0	1	0	0	1	0	0	0	1	0	0	0	1	1	1	0	0	1	0	1	0	0	1	1	0	0	0	0	1	3.83	114	36.8	11.18	193	1661	3.52	113.8	8.8	5.6	1.25	13.41	4.27
569	1	50	127	78	49	80	1	0	1	1	0	0	0	0	0	0	0	0	0	1	0	1	0	0	1	0	0	1	0	1	1	0	0	0	0	1	5.09	153	46.5	14.39	234	507.8	4.05	143.4	5.02	5	0.73	1.47	3.82
570	1	55	137	82	55	96	0	0	1	0	0	0	1	0	0	0	0	0	0	1	0	1	0	0	1	1	1	0	1	1	1	0	0	0	0	1	5.05	156	49.3	9.9	211	62.8	3.27	143.7	22.41	11.5	2.11	17.05	3.95
571	1	70	127	91	36	80	1	0	1	0	0	0	0	0	0	1	0	0	0	1	0	1	0	0	1	0	0	0	0	1	1	0	0	0	0	1	4.57	150	45.8	7.44	130	68.8	2.7	120	5.8	5	1.03	11.06	3.97
572	1	61	114	75	39	78	1	0	1	0	1	0	0	0	0	0	0	0	1	1	0	1	1	0	1	0	1	1	0	1	1	0	0	0	0	1	4.24	127	39.5	6.49	156	381.6	4.79	121	4.64	4.9	1.86	8.1	4.25
573	0	72	95	50	45	58	0	0	1	0	1	0	0	0	0	0	0	0	0	4	0	0	0	0	1	0	0	1	0	1	1	0	1	0	0	1	3.51	99	32.7	10.57	113	782.7	7.97	248	7.9	5.2	1.95	6.68	4.3
574	1	59	98	54	44	78	1	1	1	0	1	0	1	0	0	0	0	0	0	1	0	1	0	0	1	1	0	0	1	1	1	0	0	0	0	0	4.61	153	45.9	6.18	143	356.3	2.51	148.7	23	10	1.46	6.62	4.28
575	1	57	144	82	62	82	0	0	1	1	1	0	1	0	0	0	0	0	0	2	0	1	0	0	1	1	0	0	0	1	1	0	0	0	0	1	4.65	138	41.2	10.57	253	18.7	3.23	56.8	13.5	7.7	0.78	1.63	4.2
576	1	45	85	46	39	79	1	0	1	0	0	0	0	0	0	0	0	0	0	2	0	1	0	0	0	0	0	1	0	1	1	0	0	0	0	0	3.9	129	40.7	16.72	148	794	7.4	205.6	4.94	5.2	1.11	10.31	4.62
577	1	61	101	72	29	60	1	1	1	0	0	0	0	0	0	0	0	0	0	1	0	1	0	0	1	0	0	0	0	1	1	0	0	0	0	1	6.87	140	46.7	6.73	185	38.4	6.45	165.3	9.7	6.6	1.17	14.68	4.79
578	1	57	158	96	62	90	1	0	1	0	1	0	1	0	0	0	0	0	0	1	0	1	0	0	1	0	0	0	0	1	1	0	0	0	0	1	5.09	161	48.4	15.39	214	21.1	4.69	285.5	16.8	6.5	1.75	10.96	4.06
579	1	56	148	78	70	80	1	0	1	0	1	0	0	0	0	0	0	0	0	1	0	1	0	0	1	0	0	0	0	1	1	0	0	0	0	1	5.07	158	49.8	7.96	194	221	10	641.8	6.3	5.6	1.16	12.48	3.86
580	1	63	101	55	46	52	0	0	1	0	1	0	0	0	0	0	0	0	0	4	0	1	0	0	1	0	1	0	0	1	1	0	1	0	0	1	3.24	51	19.3	14.58	311	141.4	7.26	75.2	11.4	5.9	1.64	75.56	4.09
581	1	55	110	60	50	77	1	0	1	1	0	0	0	0	0	0	0	0	0	1	0	1	0	0	1	0	1	1	0	1	1	0	0	0	0	0	4.56	143	42.1	10.02	163	1183	4.88	21.4	6.5	4.6	0.83	33.07	4.02
582	1	65	139	92	47	63	1	1	1	0	1	0	1	0	0	0	0	0	0	2	0	1	0	0	1	1	0	0	0	1	1	0	0	0	0	1	4.8	146	42.5	8.34	196	84.2	10	245.5	10.8	6	2.72	1.54	3.5
583	1	80	147	95	52	77	1	0	1	0	1	0	1	0	0	0	0	0	0	1	0	1	0	0	1	1	0	1	1	1	1	0	0	0	0	0	4.3	135	41.5	8.35	265	161	2.94	87.7	10.3	8.6	3.1	4.15	4.28
584	1	45	160	115	45	80	0	0	1	1	1	0	0	0	1	0	0	0	0	1	0	1	0	0	1	0	0	0	0	1	1	0	0	0	0	0	5.64	162	51.8	15.21	251	27.7	0.226	52.1	4.9	5	2.98	21.6	4.28
585	0	69	140	90	50	89	0	0	1	0	1	0	0	0	1	0	0	0	0	1	0	1	0	0	1	0	0	1	0	1	1	0	0	0	0	1	3.78	120	38.2	5.58	180	6286	0.68	34.1	6.5	5.5	1.76	15.32	4.11
586	0	57	136	75	61	62	0	0	1	0	1	0	0	0	0	0	0	0	0	1	0	1	0	0	1	0	0	0	0	1	1	0	0	0	0	1	4.24	131	42.1	10.1	176	49.7	0.182	102	5.1	5	1	11.99	4.41
587	1	55	108	70	38	80	0	0	1	1	0	0	0	0	0	0	0	0	0	1	0	1	0	0	1	0	1	0	0	1	1	0	0	0	0	1	4.43	142	44	9.78	168	33.7	3.54	216.8	6	5.4	0.3	8.1	4.1
588	1	42	160	90	70	70	1	0	1	1	1	0	0	0	0	0	0	0	0	1	0	1	0	1	0	0	0	0	0	1	1	0	0	0	0	1	4.8	147	45.2	12.73	185	18.4	3.16	250.3	5.68	5	0.89	1.55	4.04
589	1	75	146	102	44	82	1	0	1	0	1	0	0	0	1	0	0	1	0	1	0	1	0	0	1	0	1	1	0	1	1	0	0	0	0	1	4.5	133	42.9	7.91	179	1314	6.29	315.6	5.17	5.7	1.73	7.63	4.23
590	0	57	118	68	50	58	0	0	1	0	1	0	1	0	0	0	0	0	0	1	0	1	0	0	1	0	0	1	0	1	1	0	0	0	0	1	4.44	124	38.8	9.31	261	124.2	1.37	22.5	16.4	9.1	1.05	1.3	3.79
591	0	52	127	77	50	111	0	0	1	1	1	0	0	0	0	0	0	0	0	1	0	1	0	0	1	0	0	0	0	1	1	0	0	0	0	0	3.89	117	34.7	9.99	256	14.4	0.052	45.4	11	5.9	0.68	0.77	3.87
592	1	62	145	88	57	80	1	0	1	0	1	1	0	0	1	0	0	0	0	1	0	1	0	0	1	0	0	0	0	1	1	0	0	0	0	1	4.68	143	43.6	9.75	191	112.6	3.9	118	5.84	5.6	0.56	4.19	4.06
593	1	45	139	93	46	93	1	1	1	1	0	0	0	0	0	0	0	0	0	1	1	0	0	0	1	0	0	0	0	1	1	0	0	0	0	1	4.22	135	41.2	13.9	357	25.1	0.019	13.4	6.2	5	2.78	0.74	4.67
594	1	60	123	84	39	85	1	1	1	1	1	0	0	0	0	0	0	0	0	1	0	1	0	0	1	0	0	0	0	1	1	0	0	0	0	1	4.15	141	41.8	11.6	190	88.1	2.48	120.6	5.9	4.7	1.56	34.65	3.65
595	1	40	113	76	37	59	1	0	1	1	0	0	0	0	0	0	0	0	0	1	0	1	0	0	0	0	1	0	0	1	1	0	0	0	0	1	4.88	156	48.8	10.71	205	335.9	0.695	244.4	5.26	6.2	0.62	28.1	3.93
596	1	54	118	70	48	69	1	1	1	1	1	0	1	0	1	0	0	0	0	1	0	1	0	0	1	0	0	0	1	1	1	0	0	0	0	1	4.05	128	37.5	8.57	165	10	6.86	142	7.34	7	2.22	3.61	3.78
597	1	46	115	81	34	76	0	0	1	1	0	0	0	0	0	0	0	0	0	1	0	1	0	0	1	0	0	1	0	1	1	0	0	0	0	1	5.47	175	54.1	9.56	211	38.3	8.47	101.6	7.48	5.3	0.61	30.01	3.6
598	1	59	142	76	66	67	1	0	1	1	1	0	0	0	1	0	0	0	0	1	0	1	0	0	1	0	0	0	0	1	1	0	0	0	0	1	4.22	134	37.3	11.89	178	10	1.21	32.5	7.7	4.8	2.77	25.97	4.1
599	1	78	120	80	40	86	1	0	1	0	0	1	0	0	0	0	0	0	0	1	1	1	0	0	1	0	1	0	0	0	1	0	0	0	0	1	3.63	115	36	12.57	142	5842	2.95	50.5	7.2	5.1	0.65	103.42	3.85
600	1	72	147	91	56	80	1	0	1	1	1	0	0	0	0	0	0	0	0	1	0	1	0	0	1	0	1	1	0	1	1	0	0	0	0	1	4.94	152	46.9	9.43	244	1609	10	361.2	7.7	5.5	1.19	51.87	4.44
601	0	45	180	110	70	86	0	0	1	0	1	0	1	0	0	0	0	0	0	1	0	1	0	0	1	0	1	0	0	1	1	0	0	0	0	1	4.76	133	41.2	17.8	240	2346	5.23	83.9	10.1	6.3	0.65	52.26	4.2
602	1	67	119	82	37	83	0	0	1	1	0	0	0	0	0	0	0	0	0	1	0	1	0	0	1	0	1	1	0	1	1	0	0	0	0	1	3.62	121	36.6	10.2	182	24	4.7	86	9.48	5.7	2.2	9.12	3.95
603	0	84	157	86	71	89	0	0	1	1	1	1	1	0	1	1	0	1	1	2	0	1	0	0	1	0	1	1	0	1	1	0	0	0	0	1	3.64	125	39	10.61	271	963.4	0.118	84.1	6.25	7.2	4.65	4.16	3.88
604	0	76	115	78	37	86	0	0	1	0	1	0	1	0	0	0	0	0	0	2	0	1	0	0	1	1	1	1	0	1	1	0	0	0	0	1	4.76	141	44.4	8.95	260	3736	0.874	18.4	16.09	9.5	1.69	8.35	4.07
605	1	42	116	67	49	85	0	0	1	0	1	0	0	0	0	0	0	1	0	1	0	1	0	0	1	0	0	0	0	1	1	0	0	0	0	1	4.51	149	46	10.48	102	13.4	0.033	51.3	5.1	5.6	0.62	26.92	4
606	1	60	144	75	69	82	0	0	1	0	1	0	0	0	0	0	0	0	1	1	0	1	0	0	1	0	0	0	0	1	1	0	0	0	0	1	4.07	132	41.8	9.22	229	219.3	8.01	179.5	7	4.9	5.22	30.38	4.17
607	1	72	128	79	49	64	0	0	1	0	1	0	0	0	0	0	0	0	0	1	1	1	0	0	1	0	1	1	0	1	1	0	0	0	0	1	4.3	133	39.9	9.4	172	72	6.89	89.4	6	5.3	2.54	0.17	4.16
608	1	55	95	71	24	64	1	1	1	0	0	0	0	0	0	0	0	0	0	1	0	1	0	0	1	0	0	1	0	1	1	0	0	0	0	1	4.92	144	45.6	22.61	301	84.5	1.61	147.5	5.28	5.4	1.21	49.18	4.49
609	1	76	130	85	45	72	1	0	1	0	0	0	0	0	0	0	0	0	0	1	0	1	0	0	1	0	1	0	0	1	1	0	0	0	0	1	3.91	123	39.1	8.78	375	157.8	10	720.3	6.8	5.5	0.28	0.41	4.32
610	1	77	145	82	63	98	1	0	1	0	0	0	0	0	0	1	0	0	0	1	0	1	0	0	1	0	0	0	0	1	1	0	0	0	0	1	3.48	109	33.8	5.79	168	185.6	3.31	188.4	7.4	5.3	1.21	2.49	4.75
611	0	65	144	96	48	98	0	0	1	0	1	0	1	0	0	0	0	0	0	4	0	1	0	0	1	1	1	0	0	1	1	0	0	0	0	0	4.09	126	40.5	26.45	193	1928	10	1042.1	27.8	8	2.17	19.41	3.97
612	1	51	155	101	54	106	1	0	1	1	1	0	1	1	0	0	0	0	0	2	0	1	0	0	1	0	1	0	0	1	1	0	0	0	0	1	5.16	159	48.5	10.74	235	2854	0.934	101.8	6.56	6.3	0.21	38.36	3.84
613	1	48	126	76	50	91	0	0	1	1	1	0	0	0	0	0	0	0	0	1	0	1	0	0	1	0	0	0	0	1	1	0	0	0	0	1	4.43	135	43.3	10.83	142	11.7	2.53	32.1	5.2	5.4	1.09	1.43	3.54
614	0	79	86	50	36	121	0	0	1	0	1	0	1	0	0	0	0	0	0	4	0	1	0	0	1	0	0	1	0	1	1	0	0	0	0	0	3.42	107	31.5	8.4	117	3882	1.95	71.7	7.79	4.8	4.57	92.12	4.36
615	1	54	115	77	38	82	0	0	1	0	1	0	0	0	0	1	0	0	1	1	0	1	0	0	1	0	1	0	0	1	1	0	0	0	0	1	4.23	129	39.7	10.75	216	1471	10	62.7	5.33	5.1	1.98	1.6	3.63
616	1	61	135	105	30	110	0	0	1	1	0	0	0	0	0	0	0	0	0	4	0	1	0	0	1	0	1	0	0	1	1	0	1	0	0	0	4.9	150	44.8	21.76	265	64.8	2.73	268.2	4.2	5.3	0.52	45.26	3.59
617	1	74	86	58	28	107	0	0	1	1	1	0	0	0	0	1	0	0	0	4	0	1	1	0	1	0	1	1	0	1	1	0	0	0	0	1	4.23	130	41.2	10.28	174	4226	2.59	234	8.05	5.5	1.85	31.3	4.37
618	0	58	138	94	44	46	0	0	1	1	1	0	1	0	0	0	0	0	1	1	0	1	0	0	1	0	0	1	1	0	1	0	0	0	0	1	3.96	125	39.4	8	244	189.1	1.68	70.1	6	7.1	1.85	3.17	4.53
619	1	68	96	62	34	70	1	0	1	0	0	0	0	0	0	0	0	0	0	2	0	1	0	0	1	0	1	0	0	1	1	0	0	1	0	0	4.01	124	37.3	10.34	334	1702	10	317.2	5.8	4.9	2.82	46.58	4.21
620	0	81	150	89	61	85	0	0	1	0	0	0	0	0	0	1	0	1	1	1	0	1	0	0	1	0	1	0	0	1	1	0	0	0	0	1	3.34	101	33.8	5.51	151	4283	0.728	26.9	6.9	5.8	2.16	5.03	5.61
621	1	57	106	76	30	80	1	0	1	0	0	0	0	0	0	0	0	0	0	1	0	1	0	0	1	0	0	0	0	1	1	0	0	0	0	1	4.31	134	43.2	15.31	258	38.5	4.37	70.4	6.8	5.4	0.56	3.41	4.37
622	1	65	138	78	60	105	0	0	1	0	0	0	1	0	1	0	0	0	1	4	0	1	0	0	1	0	1	1	0	1	1	0	1	0	0	1	5.06	135	44.9	5.96	250	3339	1.95	22	6.56	7	0.75	32.44	4.35
623	1	72	105	74	31	116	1	0	1	0	0	1	1	0	1	1	0	1	1	4	0	0	0	0	0	0	1	0	0	1	1	0	1	1	0	1	5.02	148	48.6	7.58	173	5851	10	740	10.9	6.9	1.59	34.46	3.83
624	1	56	142	79	63	78	1	0	1	1	0	0	0	0	0	0	0	0	0	1	0	1	0	0	1	0	0	0	0	1	1	0	0	0	0	1	5.23	157	47.3	14.01	237	890	10	1775.3	4.69	5.5	0.58	24.43	4.02
625	1	66	92	54	38	58	0	0	1	1	0	0	0	0	1	0	0	0	0	2	0	0	0	0	1	0	1	1	0	1	1	1	1	0	0	1	3.73	118	37.2	8.25	194	3455	3.55	127.6	8.22	5.3	1.49	0.2	3.5
626	1	54	126	75	51	100	0	0	1	1	1	0	1	0	0	1	0	0	0	1	0	1	0	0	1	1	1	0	1	1	1	0	0	1	0	1	4.54	140	42	9.85	123	1397	6.99	197.2	13.49	8.2	0.57	241.57	3.84
627	1	68	113	76	37	68	1	0	1	0	0	0	1	0	0	0	0	0	0	1	0	1	0	0	1	0	1	0	1	1	1	0	0	0	0	0	4.25	139	41.1	7.43	157	1118	3.09	85.7	7.28	6.8	0.59	4.22	4.16
628	1	59	171	106	65	78	0	0	1	0	1	0	0	0	0	0	0	0	0	1	0	1	0	0	1	0	0	0	0	1	1	0	0	0	0	1	4.94	155	46.9	11.62	203	59.9	2.44	75.5	6.3	5.5	3.31	32.88	3.85
629	0	66	107	64	43	62	0	0	1	1	1	0	1	0	0	0	0	0	0	2	0	1	0	0	1	0	1	1	0	1	1	0	0	0	0	1	3.75	116	35.3	14.1	241	152.3	7.24	160	13.7	8.1	0.57	6.34	4.65
630	1	56	138	82	56	80	1	1	1	0	0	0	0	0	0	0	0	0	0	1	0	1	0	0	0	0	0	0	0	1	1	0	0	0	0	1	3.9	130	40	10.24	200	1717	4.69	126.2	4	5.2	1.85	1.48	4.07
631	1	54	166	89	77	80	0	0	1	0	1	0	0	0	0	0	0	0	0	1	0	0	0	0	1	0	0	0	0	1	1	0	0	0	0	1	4.36	134	41.1	10.38	254	50	1.06	111.6	7.3	5.3	1.28	1.74	4.16
632	1	60	185	95	90	86	1	0	1	1	1	0	1	0	0	0	0	0	0	2	0	1	0	0	1	1	1	0	1	1	1	0	0	0	0	1	5.33	159	47.7	15.36	233	38.2	0.507	28.8	12.57	7	0.69	103.48	3.87
633	1	77	127	75	52	96	0	0	1	0	1	0	1	0	0	1	0	0	0	1	0	1	0	0	1	1	0	0	1	1	1	0	0	0	0	1	4.8	146	44.7	7.92	177	329	0.683	105	8.7	10.5	2.42	16.62	4.21
634	1	64	133	92	41	82	1	0	1	1	1	0	1	0	0	0	0	0	0	1	0	0	0	0	1	0	0	0	1	1	1	0	0	0	0	0	4.14	125	39.3	11.09	372	214.3	3.27	24.7	6.47	8.2	0.75	5	4.07
635	1	82	137	85	52	56	1	0	1	0	1	0	0	0	0	0	0	0	1	1	0	1	0	0	1	0	1	0	0	1	1	0	0	0	0	1	3.36	103	34	8.42	219	605.7	10	66.3	6.2	5.8	0.75	133.17	3.77
636	1	74	168	95	73	80	1	0	1	0	1	0	0	0	0	0	0	1	0	1	0	1	0	0	1	0	0	0	0	1	1	0	0	0	0	1	4.96	155	48	9.34	210	54.6	1.17	42.7	9.21	7.3	0.94	32.88	3.54
637	0	61	58	45	13	52	0	0	1	0	1	0	1	0	0	0	0	0	0	4	0	0	0	0	0	0	0	0	0	1	1	0	1	1	0	0	4.01	122	40.5	11.69	228	431.8	0.051	128.6	27.8	7	0.66	0.67	3.9
638	1	64	125	75	50	60	1	0	1	0	0	0	1	0	0	0	0	0	1	1	0	0	0	0	1	1	1	1	1	1	1	0	0	0	0	1	4.73	147	46.4	14.44	269	237.1	10	211.3	11.5	9.4	0.52	35.33	4.23
639	0	64	126	68	58	79	0	0	1	1	1	1	1	0	0	0	0	0	0	4	1	0	0	0	1	1	1	1	0	1	1	0	0	1	1	1	4.64	129	41.1	5.04	212	10585	10	536	12	6.1	1.55	24.46	4.41
640	1	82	99	43	56	79	1	0	1	0	0	0	0	0	0	1	0	1	1	4	0	0	0	0	0	0	1	0	0	1	1	0	1	0	0	0	3.95	108	37.2	13.01	145	459.5	10	310.4	5.1	5.5	1.37	61.24	4.93
641	1	87	125	79	46	82	0	0	1	0	1	1	0	1	0	1	0	1	0	4	1	1	0	0	1	0	0	1	0	1	1	0	1	0	0	0	3.69	116	37.9	8.97	158	706.5	8.9	78.3	5.5	5.2	0.77	13.36	4.58
642	1	59	138	90	48	82	1	0	1	0	1	0	0	0	0	0	0	1	0	1	0	1	0	0	1	0	0	0	0	1	1	0	0	0	0	1	4.69	143	45.2	15.01	253	136.4	4.7	459.5	6.9	5.7	0.24	15.41	4.56
643	1	68	188	123	65	102	1	0	1	0	1	0	0	0	0	0	0	1	0	1	0	1	0	0	1	0	1	1	0	1	1	0	0	0	0	1	5	154	49	9.24	272	1096	0.907	71.4	3.71	5.5	1.2	0.96	3.7
644	1	58	153	97	56	65	1	0	1	0	0	0	0	0	0	0	0	1	0	1	1	1	0	0	1	0	0	0	0	1	1	0	0	0	0	1	4.78	146	45.8	11.6	216	242.7	5.78	218.6	5.39	5.6	1.07	3.53	3.69
645	1	42	153	96	57	70	1	0	1	0	1	0	0	0	0	0	0	0	0	1	0	1	0	0	1	0	0	0	0	1	1	0	0	0	0	1	4.61	148	45.3	11.99	168	64.8	6.23	185.9	6.2	5.5	2.77	30.92	3.7
646	1	75	107	72	35	56	1	0	1	1	1	0	1	0	1	0	0	1	0	1	0	1	0	0	1	0	1	0	0	1	1	1	0	0	0	1	5.2	130	42.9	10.47	161	1895	7.33	182.6	6.23	7.6	0.83	10.16	3.93
647	1	47	122	93	29	89	0	0	1	1	1	0	1	0	0	0	0	0	0	1	0	1	0	0	1	0	0	0	0	1	1	0	0	0	0	1	4.73	148	45.1	23.66	354	539.2	0.107	21.6	6	7.4	1.45	18.49	3.73
648	1	63	75	45	30	85	1	0	1	0	1	0	0	0	0	0	0	0	0	4	0	0	0	0	0	0	0	0	0	0	0	0	1	0	0	0	4.43	136	44	22.4	210	1760	7	196	7	6.2	2.01	60.56	4.21
649	1	50	140	85	65	71	1	0	1	0	1	0	0	0	0	0	0	0	0	1	1	1	0	0	1	0	0	0	0	1	1	0	0	0	0	1	4.32	135	41.8	7.81	295	36	0.151	97.7	4.94	5.2	1.02	58.94	3.67
650	1	80	156	75	81	77	0	0	1	1	1	0	1	0	1	0	0	1	0	1	1	1	0	0	1	0	1	0	0	1	1	0	0	0	0	1	4.52	143	43.5	5.82	157	539	0.825	42.8	10.95	7.4	1.49	5.02	3.56
651	1	45	132	93	39	91	1	1	1	1	1	0	0	0	0	0	0	0	0	1	0	0	0	0	1	0	0	0	0	1	1	0	0	0	0	1	4.84	146	43.7	8.8	293	29	2.22	89.9	6.3	5.5	1.75	0.67	4.74
652	1	53	134	87	47	90	1	0	1	1	1	0	0	0	0	0	0	0	0	1	0	1	0	0	1	0	0	0	0	1	1	0	0	0	0	1	4.51	142	44.4	8.77	145	85	2.05	86.4	5.5	5.2	1.39	0.48	4.1
653	1	47	122	78	24	83	1	0	1	1	0	0	0	0	0	0	0	0	0	1	0	0	0	0	0	0	0	0	0	1	1	0	0	0	0	1	5.42	163	52.1	10.45	420	17.9	1.24	61.3	6	5.5	0.63	48.91	4.43
654	1	61	105	76	29	83	1	1	1	0	1	0	0	0	0	1	0	0	0	1	0	1	0	0	0	0	1	0	0	1	1	0	0	0	0	1	4.06	152	43	16.76	329	77	2.84	140.4	7.3	5.2	1.43	18.4	4.61
655	1	58	128	78	50	72	0	0	1	0	0	0	0	0	0	0	0	0	0	2	0	1	1	1	1	0	0	0	0	1	1	1	0	0	0	0	4.71	147	46.5	9.74	200	10	0.127	55.4	6.1	5.3	0.69	0.92	4.2
656	1	68	148	48	70	75	1	0	1	0	1	0	0	0	0	0	0	0	0	1	0	1	1	1	1	0	0	0	0	1	1	1	0	0	0	0	4.37	129	39	5.9	198	294.1	5.65	164	9	5.5	0.5	51.84	3.1
657	1	58	130	75	75	65	1	0	1	1	0	0	1	0	0	0	0	0	0	1	0	1	1	1	1	1	0	0	1	1	1	1	0	0	0	1	4.71	149	16.7	10.96	129	74.6	0.195	38.6	11.9	5.9	0.29	8.49	4.5
658	1	51	128	78	50	86	1	0	1	0	0	0	0	0	0	0	0	0	0	1	0	1	1	1	1	0	1	0	0	1	1	1	0	0	0	0	4.67	148	45.1	10.38	279	1258	0.74	21	6.7	5.4	1.38	18.4	4.2
659	1	59	142	89	53	87	1	1	1	0	1	0	0	0	0	0	0	0	0	1	0	1	1	1	1	0	0	0	0	1	0	0	0	0	0	0	4.14	135	40.9	16.36	219	50.8	3.09	175.8	7.7	5.7	0.26	2.56	4.5
660	1	58	100	62	38	82	0	0	1	1	0	0	0	0	0	0	0	0	0	1	0	1	1	1	1	0	1	0	0	1	1	1	0	0	0	0	4.6	139	44.1	6.25	140	54.6	0.928	178.6	7.4	5.8	1.01	10.16	3.9
661	1	63	94	62	32	71	1	0	1	1	0	0	1	0	0	0	0	0	0	1	0	1	1	1	1	0	1	0	0	1	1	0	0	0	0	1	4.19	131	39.7	9.34	200	717.2	0.496	56.7	16.9	6.4	0.48	2.35	4.4
662	1	35	155	95	60	70	1	0	1	0	1	0	1	0	0	0	0	0	0	1	0	1	1	1	1	1	1	1	1	1	1	1	0	0	0	1	5.23	150	48.2	9.89	171	24.2	0.66	16.1	13.1	9.2	1.1	2.62	4.5
663	0	66	124	77	47	59	1	1	1	0	0	0	0	0	1	0	0	0	0	1	0	1	1	1	1	0	1	0	0	1	1	1	0	0	0	1	3.81	123	37.5	8	163	47.7	10	166	14.4	5.9	1.38	28.07	3.9
664	1	66	172	84	88	88	1	1	1	1	1	0	0	0	0	0	0	0	0	1	0	1	1	1	1	0	0	0	0	1	1	1	0	0	0	1	4.6	134	43.9	11.34	161	734.3	10	208	7.9	5.2	1.75	45.44	4.2
[truncated: 44 more columns]
