# Supplementary material for: Impact of left ventricular end-diastolic diameter size within 24 hours of hospital admission on outcome events in patients with ST-elevation myocardial infarction
Source: PeerJ. 2026 Apr 20;14:e21108. doi: 10.7717/peerj.21108 (PMC13105185; doi:10.7717/peerj.21108)
Supplement: Supplemental Information 7 [file peerj-14-21108-s007.xlsx]

## Sheet: Sheet1
序号	性别	年龄	收缩压	舒张压	脉压	心率	吸烟	饮酒	冠心病	高脂血症	高血压	房颤	糖尿病	甲亢	脑卒中	心脏瓣膜病	心肌病	COPD	肾功能不全	Killip分级	钙离子拮抗剂	B阻剂	ACEI	ARB	ARNI	SGLT2i	利尿剂	螺内酯	降糖药	调脂药	抗板药物	抗凝药物	血管活性药物	正性肌力	地高辛	扩管药物	红细胞	血红蛋白	红细胞压积	白细胞	血小板	最高BNP	最高肌钙蛋白	最高CKMB	入院血糖	糖化血红蛋白	TSH	CRP	K
ID	Gender	Age	Systolic Blood Pressure	Diastolic Blood Pressure	Pulse Pressure	Heart Rate	Smoking	Alcohol Consumption	Coronary Artery Disease	Hyperlipidemia	Hypertension	Atrial Fibrillation	Diabetes Mellitus	Hyperthyroidism	Stroke	Valvular Heart Disease	Cardiomyopathy	COPD	Renal Insufficiency	Killip Class	Calcium Channel Blockers	Beta-Blockers	ACE Inhibitors	ARBs	ARNI	SGLT2 Inhibitors	Diuretics	Spironolactone	Hypoglycemic Agents	Lipid-Lowering Agents	Antiplatelet Agents	Anticoagulants	Vasoactive Drugs	Positive Inotropic Agents	Digoxin	Vasodilators	Red Blood Cells	Hemoglobin	Hematocrit	White Blood Cell Count	Platelet Count	Maximum BNP	Maximum Troponin	Maximum CK-MB	Admission Glucose	Hemoglobin A1c	TSH	CRP	Potassium
Variable Coding Note For all binary (categorical) variables: Male = 1, Female = 0 Presence = 1, Absence = 0 (e.g., Smoking = 1 means current or former smoker; 0 means never smoked)
[truncated: 44 more columns]
